# Supplementary material for: Presentation and validation of the Abbreviated Self Completion Teen-Addiction Severity Index (ASC T-ASI): A preference-based measure for use in health-economic evaluations
Source: PLoS One. 2020 Sep 11;15(9):e0238858. doi: 10.1371/journal.pone.0238858 (PMC7485871; doi:10.1371/journal.pone.0238858)
Supplement: S1 Data — (CSV) [file pone.0238858.s002.csv]

RESPCODE	Versie_T1	Versie_T2	Groep	Leeftijd	Geb_datum	Meetmoment_T1	Meetmoment_T2	T1_T2	Geslacht	Land_resp	Land_resp_anders	Jaren_NL	Land_mdr	Land_mdr_anders	Land_vdr	Land_vdr_anders	School_T1	School_T2	School_2_T1	School_2_T2	Baan_T1	Baan_T2	Baan_2_T1	Baan_2_T2	Sport_T1	Sport_T2	Sport_2_T1	Sport_2_T2	Ziekte_hand_T1	Ziekte_hand_T2	Ziekte_hand_2_T1	Ziekte_hand_2_T2	Roken_T1	Roken_T2	Roken_2_T1	Roken_2_T2	Alcohol_T1	Alcohol_T1_bin	Alcohol_T2	Alcohol_2_T1	Alcohol_2_T2	Alcohol_3_T1	Alcohol_3_T2	Soft_drugs_T1	Soft_drugs_T1_bin	Soft_drugs_T2	Soft_drugs_2_T1	Soft_drugs_2_T2	Hard_drugs_T1
1	Q3		Enkel	17	27 Nov 97	19 Nov 15			Meisje	Nederland			Nederland		Nederland		Nee				Nee				Nee				Nee				Ja		30		Nee	Nee						Ja	Ja		30		Ja
2	Q5		Enkel	14	12 Mar 01	19 Nov 15			Meisje	Nederland			Nederland		Ander land	Nederlandse Antillen	Ja		5		Nee				Ja		7		Nee				Ja				Ja	Ja						Nee	Nee				Nee
3	Q4		Enkel	16	19 Aug 99	19 Nov 15			Meisje	Nederland			Nederland		Nederland		Ja		3		Ja		2		Nee				Weet ik niet				Ja		10		Ja	Ja						Nee	Nee				Nee
4	Q1		Enkel	13	18 Jan 02				Meisje	Nederland			Marokko		Nederland		Ja		5		Nee				Nee				Nee				Nee				Nee	Nee						Nee	Nee				Nee
5	Q1		Enkel	14	02 May 01				Meisje	Marokko		14	Marokko		Nederland		Ja				Nee				Ja				Nee				Nee				Nee	Nee						Nee	Nee				Nee
6	Q2		Enkel	14	28 Nov 00				Meisje	Nederland			Nederland		Ander land	Nederlandse Antillen	Ja		5		Nee				Nee				Nee				Nee				Ja	Ja		1		2		Nee	Nee				Nee
7	Q6		Enkel	16	19 Sep 99				Meisje	Nederland			Nederland		Nederland		Ja		5		Nee				Nee				Ja		Voeten, heup, aangeboren bloedafwijking, fleximobiliteit		Ja		70		Nee	Nee						Nee	Nee				Nee
8	Q3		Enkel	16	22 May 99	19 Nov 15			Meisje	Nederland			Nederland		Nederland		Nee				Nee				Nee				Nee				Ja		70		Ja	Ja		10		10		Ja	Ja		7		Ja
9	Q2		Enkel	13	27 Jun 02				Meisje	Nederland		13	Nederland		Nederland		Nee				Nee				Nee				Nee				Nee				Nee	Nee						Nee	Nee				Nee
10	Q2		Enkel	16	09 Oct 99	26 Nov 15			Meisje	Nederland			Nederland		Nederland		Ja		5		Nee				Ja		2		Nee				Nee				Nee	Nee						Nee	Nee				Nee
11	Q2		Enkel	13	01 Jun 02				Meisje	Nederland	Tunesie	13	Nederland			Tunesie	Nee				Nee				Nee				Nee				Nee				Nee	Nee						Nee	Nee				Nee
12	Q2		Enkel	14	21 Sep 01	26 Nov 15			Meisje	Nederland			Nederland		Marokko		Ja		5		Nee				Ja		4		Nee				Ja		20		Ja	Ja		1		1		Ja	Ja				Ja
13	Q2		Enkel	15	20 Nov 00	26 Nov 15			Meisje	Nederland		15	Nederland		Nederland		Ja		5		Nee				Ja		3		Nee				Ja				Ja	Ja						Ja	Ja				Nee
14	Q2		Enkel	18	07 Oct 97	22 Nov 15			Meisje	Nederland		18	Nederland		Nederland		Ja		2		Nee				Ja		1		Weet ik niet				Nee				Nee	Nee						Nee	Nee				Nee
15	Q2		Enkel	14	22 Apr 01	22 Nov 15			Jongen	Nederland			Nederland		Nederland		Ja		5		Nee				Nee				Nee				Nee				Nee	Nee						Nee	Nee				Nee
16	Q2		Enkel	15					Meisje	Nederland			Nederland		Nederland		Ja		4		Nee				Ja		4		Ja		Rug en nek klachten		Nee				Nee	Nee						Nee	Nee				Nee
17	Q1		Enkel	17	22 Oct 98	23 Nov 15			Jongen	Nederland			Nederland		Nederland		Ja		3		Nee				Ja		2		Nee				Ja		190		Ja	Ja		.25		6		Nee	Nee				Nee
18	Q1		Enkel	12	31 Jan 03	13 Nov 15			Jongen	Nederland			Nederland		Nederland		Ja		5		Nee				Nee				Weet ik niet				Nee				Nee	Nee						Nee	Nee				Nee
19	Q2		Enkel	12	17 May 02	19 Nov 15			Jongen	Nederland			Ander land	Thailand	Nederland		Ja				Ja		5		Nee				Ja		ADHD		Nee				Nee	Nee						Nee	Nee				Nee
20	Q3		Enkel	12	15 Nov 03	19 Nov 15			Meisje	Nederland			Nederland		Nederland		Ja				Nee				Ja				Ja		ADHD		Nee				Ja	Ja						Nee	Nee				Nee
21	Q5		Enkel	12	13 Nov 03	23 Nov 15			Jongen	Nederland			Nederland		Nederland		Ja		5		Nee				Ja		2		Nee				Nee				Nee	Nee						Nee	Nee				Nee
22	Q6		Enkel	12	18 Sep 03	19 Nov 15			Jongen	Marokko			Marokko		Nederland		Ja		5		Nee				Ja				Ja		ADHD		Nee				Nee	Nee						Nee	Nee				Nee
23	Q2		Enkel						Jongen	Nederland			Nederland		Nederland		Ja				Ja				Ja				Nee				Nee				Nee	Nee						Nee	Nee				Nee
24	Q3		Enkel	12	06 Oct 03	19 Nov 15			Jongen	Nederland			Nederland		Nederland		Ja		5		Nee				Nee				Nee				Nee				Nee	Nee						Nee	Nee				Nee
25	Q4		Enkel	12		19 Nov 15			Jongen	Nederland			Nederland		Nederland		Ja				Nee				Nee				Nee				Nee				Nee	Nee						Nee	Nee				Nee
26	Q6		Enkel	12	30 Oct 03	16 Nov 15			Jongen	Nederland			Nederland		Nederland		Ja		5		Nee				Ja		1		Ja		Autisme		Nee				Nee	Nee						Nee	Nee				Nee
27	Q1		Enkel			09 Nov 15			Jongen	Nederland			Nederland		Nederland		Ja		3		Nee				Ja		2		Ja		ADHD, DSD?		Nee				Ja	Ja		.25				Nee	Nee				Nee
28	Q2		Enkel	16	16 Mar 99	11 Nov 15			Jongen	Nederland			Nederland		Nederland		Ja		5		Nee				Nee				Nee				Ja		100		Ja	Ja		1		8		Nee	Nee				Nee
29	Q2		Enkel	14	19 Jul 01				Jongen	Turkije		6	Ander land	Roemenie	Turkijke		Ja		5		Ja		6		Ja		7		Nee				Ja		7		Ja	Ja		1		3		Ja	Ja		0		Nee
30	Q3		Enkel	16	15 Dec 93	11 Nov 15			Jongen	Ander land	Sierra Leone	10	Ander land	Sierra Leone	Ander land	Sierra Leone	Ja		2		Ja		7		Ja		4		Nee				Nee				Nee	Nee						Nee	Nee				Nee
31	Q3		Enkel	15	25 Nov 00	25 Nov 00			Jongen	Nederland			Nederland		Nederland		Ja		5		Nee				Ja		3		Nee				Nee				Ja	Ja		1		1		Nee	Nee				Nee
32	Q4		Enkel	18	22 Dec 97	11 Nov 15			Jongen	Ander land	Colombia/ Nederland	16	Ander land	Colombia/ Nederland	Ander land	Colombia/ Nederland	Ja				Nee				Nee				Nee				Ja				Ja	Ja		.25				Ja	Ja		7		Nee
33	Q4		Enkel	14	03 Feb 01	16 Nov 15			Meisje	Nederland			Nederland		Turkijke		Ja		5		Nee				Nee				Missing				Ja				Nee	Nee						Nee	Nee				Nee
34	Q4		Enkel	16	31 Jul 99	10 Nov 15			Jongen	Nederland			Ander land	Indonesie	Ander land	Portugal	Ja		5		Ja		5		Ja		4		Nee				Ja		70		Ja	Ja		1		4		Ja	Ja		1		Nee
35	Q4		Enkel	16	22 Dec 98				Meisje	Nederland			Nederland		Nederland		Ja		2		Ja		1		Nee				Nee				Nee				Nee	Nee						Nee	Nee				Nee
36	Q5		Enkel	16	6588651	12 Nov 15			Jongen	Ander land	Irak		Ander land	Irak	Ander land	Irak	Ja		2		Nee				Ja		4		Nee				Nee				Nee	Nee						Nee	Nee				Nee
37	Q5		Enkel	16	06 Jul 99				Jongen	Marokko		10	Indonesie		Marokko		Ja		5		Nee				Ja		5		Nee				Ja		100		Ja	Ja		0		20		Ja	Ja		50		Ja
38	Q5		Enkel	14	27 Nov 00	10 Nov 15			Jongen	Nederland			Nederland		Turkijke		Ja		5		Nee				Ja		4		Nee				Nee				Nee	Nee						Nee	Nee				Nee
39	Q5		Enkel	15	17 May 00	02 Nov 15			Jongen	Nederland			Nederland		Nederland		Ja		5		Nee				Ja		3		Nee				Nee				Nee	Nee						Nee	Nee				Nee
40	Q6		Enkel	15	22 Jul 00				Jongen	Nederland			Nederland		Nederland		Ja		7		Nee				Ja		2		Nee				Ja		100		Ja	Ja		1		10		Nee	Nee				Nee
41	Q1		Enkel	16	17 Dec 99				Jongen		Molukken	16	Ander land	Molukken	Nederland		Ja		5		Ja		4		Ja		3		Nee				Ja		140		Ja	Ja		2		5		Ja	Ja		1		Nee
42	Q3		Enkel	17	28 Feb 98	11 Nov 15			Jongen	Nederland			Nederland		Nederland		Ja		5		Nee				Nee				Ja		Scoliose		Nee				Nee	Nee						Nee	Nee				Nee
43	Q5		Enkel	14	25 Apr 01	23 Nov 15			Jongen	Ander land	Brazilie	10	Nederland		Nederland		Ja		5		Nee				Ja		4		Nee				Ja				Ja	Ja						Ja	Ja		1		Nee
44	Q4		Enkel	16	23 May 99				Jongen	Nederland			Nederland		Nederland		Ja		3		Ja		3		Nee				Nee				Ja		15		Nee	Nee						Nee	Nee				Nee
45	Q1		Enkel	16	09 Apr 99				Jongen	Nederland			Nederland		Nederland		Ja		5		Nee				Nee				Nee				Ja		60		Nee	Nee						Weet ik niet					Nee
46	Q2		Enkel	17	11 Aug 98	24 Nov 15			Jongen	Nederland			Nederland		Nederland		Nee				Nee				Nee				Ja		PDD-NOS		Ja		30		Nee	Nee						Nee	Nee				Nee
47	Q3		Enkel	15	04 Dec 99				Jongen	Nederland			Nederland		Suriname		Ja				Nee				Nee				Ja		Syndroom		Ja				Nee	Nee						Ja	Ja				Ja
48	Q1		Enkel	15	18 Oct 00	10 Nov 15			Meisje				Ander land		Suriname		Ja		5		Nee				Nee				Ja				Nee				Nee	Nee						Nee	Nee				Nee
49	Q5		Enkel	12	25 Apr 03	25 Nov 15			Jongen	Nederland			Nederland		Nederland		Ja		5		Nee				Nee				Nee				Nee				Nee	Nee						Nee	Nee				Nee
50	Q3		Enkel	16	12 Dec 98	26 Nov 15			Meisje	Nederland			Nederland		Nederland		Ja		4		Ja		2		Nee				Nee				Nee				Nee	Nee						Nee	Nee				Nee
51	Q5		Enkel	12	25 Feb 03	26 Nov 15			Jongen	Nederland			Nederland		Ander land	Dominicaanse Republiek	Ja		5		Nee				Nee				Nee				Nee				Nee	Nee						Nee	Nee				Nee
52	Q4		Enkel	16	28 Jun 99	26 Nov 15			Jongen	Ander land	Colombia		Ander land	Colombia	Ander land	Colombia	Ja												Nee				Nee				Nee	Nee						Nee	Nee				Nee
53	Q6		Enkel	15	29 Apr 00	26 Nov 15			Meisje	Nederland			Nederland		Nederland		Ja		5		Nee				Nee				Nee				Ja		100		Nee	Nee						Nee	Nee				Nee
54	Q4		Enkel	17	26 Jan 98	01 Dec 15			Meisje	Nederland			Nederland		Nederland		Ja		5		Ja		2		Ja		1		Nee				Nee				Ja	Ja		1		2		Nee	Nee				Nee
55	Q5		Enkel	16	09 Feb 99	01 Dec 15			Meisje	Nederland			Nederland		Nederland		Ja		5		Ja		1		Ja		2		Nee				Nee				Nee	Nee						Nee	Nee				Nee
56	Q2		Enkel	14	26 Nov 01				Meisje	Nederland			Nederland		Nederland		Ja		5		Nee				Ja		3		Ja		Autisme		Nee				Nee	Nee						Nee	Nee				Nee
57	Q2		Enkel	17		09 Nov 15			Jongen	Nederland			Ander land	Zuid-Afrika	Nederland		Ja		3		Nee				Ja		4		Nee				Ja		10		Ja	Ja		3				Ja	Ja		4		Weet ik niet
58	Q1		Enkel	16	30 Mar 99	08 Dec 15			Jongen	Ander land	Engeland		Ander land	Engeland	Nederland		Ja		3		Ja		2		Nee				Ja		ADHD		Nee				Nee	Nee						Nee	Nee				Nee
59	Q1		Enkel	18	06 Dec 97	08 Dec 15			Jongen	Nederland			Nederland		Nederland		Ja		3		Ja		2		Ja		1		Nee				Nee				Nee	Nee						Nee	Nee				Nee
60	Q1		Enkel	17					Jongen	Nederland		17	Nederland		Nederland		Ja		3		Ja		3		Ja		7				ADHD		Nee				Nee	Nee						Nee	Nee				Nee
61	Q2		Enkel	16	26 Sep 98	08 Dec 15			Jongen	Nederland			Nederland		Nederland		Ja		3		Nee				Ja		2		Nee				Nee				Nee	Nee						Nee	Nee				Nee
62	Q2		Enkel	18	09 Dec 97	09 Dec 15			Jongen	Nederland			Nederland		Nederland		Ja		3		Ja		2		Ja		3		Ja		Dyslexie		Nee				Ja	Ja		2		3		Nee	Nee				Nee
63	Q3		Enkel	18					Jongen	Nederland			Nederland		Nederland		Ja		3		Nee				Nee				Nee				Ja				Ja	Ja		7		4		Ja	Ja		7		Nee
64	Q4		Enkel	17	04 Aug 98				Meisje	Nederland			Nederland				Ja		2		Nee				Nee								Ja				Ja	Ja		1		6		Nee	Nee				Nee
65	Q5		Enkel	17	22 Jun 98	08 Dec 15			Jongen	Nederland			Nederland		Nederland		Ja		5		Nee				Nee				Nee				Nee				Nee	Nee						Nee	Nee				Nee
66	Q5		Enkel	18	09 Dec 97	09 Dec 15			Jongen	Nederland			Nederland		Nederland		Ja		5		Nee				Nee				Nee				Nee				Nee	Nee						Nee	Nee				Nee
67	Q6		Enkel	17	10 Jan 98	09 Dec 15			Meisje	Marokko		17	Marokko		Marokko		Ja		5		Nee				Nee				Nee				Nee											Nee	Nee				Nee
68	Q3		Enkel	17	09 Nov 98				Meisje	Nederland			Nederland		Nederland		Ja		5		Ja		3		Ja		4		Nee				Ja		2		Ja	Ja		1		9		Ja	Ja		2		Nee
69	Q5		Enkel	13	27 Sep 02	24 Nov 15			Jongen	Nederland			Nederland		Nederland		Ja		5		Nee				Ja		4		Ja		Diabetes		Nee				Nee	Nee						Nee	Nee				Nee
70	Q2		Enkel	15	31 Aug 00				Meisje	Nederland			Nederland		Nederland		Ja		5		Nee				Nee				Nee				Ja				Ja	Ja						Nee	Nee				Nee
71	Q4		Enkel	16	01 Jan 99	16 Nov 15			Meisje	Nederland			Nederland		Nederland		Ja		5		Nee				Ja		2		Weet ik niet				Ja		6		Ja	Ja		1		3		Nee	Nee				Nee
72	Q3		Enkel	17	27 Jan 98	11 Nov 15			Meisje	Nederland			Nederland		Nederland		Ja		3		Nee				Nee				Nee				Ja		140		Nee	Nee						Nee	Nee				Nee
73	Q3		Enkel	17	13 Jun 98				Jongen	Nederland			Nederland		Nederland		Ja		1		Ja		5		Ja		2		Nee				Nee				Ja	Ja		2		2		Nee	Nee				Nee
74	Q1		Enkel	14	23 Nov 00				Jongen	Nederland			Ander land	Syrie	Ander land	Syrie	Ja		7		Nee				Ja		3		Nee				Ja		42		Nee	Nee						Ja	Ja		1		Nee
75	Q2		Enkel	15	16 Dec 99				Meisje	Nederland			Ander land	Aruba	Marokko		Ja		5		Nee				Ja		2		Nee				Ja		6		Ja	Ja		3		2		Nee	Nee				Nee
76	Q5		Enkel	17	03 Jun 98				Meisje	Nederland			Nederland		Marokko		Nee				Ja				Ja				Nee				Ja		45		Ja	Ja						Nee	Nee				Nee
77	Q4		Enkel	17	10 Jun 98	06 Nov 15			Meisje	Nederland			Nederland		Indonesie		Ja		5		Nee				Ja		4		Ja		Diabetes		Ja		28		Nee	Nee						Nee	Nee				Nee
78	Q1		Enkel	13					Jongen	Nederland			Nederland		Nederland		Ja		5		Nee				Ja				Nee				Nee				Nee	Nee						Nee	Nee				Nee
79	Q6		Enkel	17	20 Sep 98	23 Nov 15			Meisje	Nederland			Nederland		Nederland		Ja		5		Nee				Nee				Nee				Ja		15		Ja	Ja		.5				Nee	Nee				Nee
80	Q3		Enkel	17	18 Aug 98				Meisje	Nederland			Suriname		Suriname		Ja		4		Ja		1.5		Ja		3		Nee				Nee				Nee	Nee						Nee	Nee				Nee
81	Q6		Enkel	16	10 Jun 99	25 Nov 15			Meisje	Nederland			Nederland		Nederland		Ja		3		Nee				Ja		3		Nee				Ja		70		Ja	Ja		2		3		Ja	Ja		3		Nee
82	Q3		Enkel	17	27 Nov 98				Meisje	Nederland		17	Nederland		Nederland		Ja		5		Nee				Ja		2		Nee				Ja				Nee	Nee						Nee	Nee				Nee
83	Q5		Enkel	14	05 Jan 01	25 Nov 15			Meisje	Nederland			Suriname		Suriname		Ja		7		Ja		2		Nee				Nee				Nee				Nee	Nee						Nee	Nee				Nee
84	Q2		Enkel	17	08 Sep 98	23 Nov 15			Meisje	Ander land	Colombia	2.5	Ander land	Colombia	Ander land	Colombia	Nee				Nee				Nee				Ja		Cerebrale Parase (cp)		Nee				Ja	Ja						Nee	Nee				Nee
85	Q1		Enkel	16	13 Oct 99	23 Nov 15			Meisje	Nederland			Nederland		Ander land	Onbekend	Ja		3		Nee				Ja		1		Weet ik niet				Ja		10									Ja	Ja		2.5		Nee
86	Q1		Enkel	14	02 Jul 01	22 Nov 15			Meisje	Nederland			Nederland		Nederland		Ja		5		Nee				Ja		2		Nee				Ja		12		Nee	Nee						Ja	Ja		.125		Nee
87	Q4		Enkel	18	16 Oct 97	25 Nov 15			Meisje	Nederland			Nederland		Nederland		Ja		5		Nee				Ja		1		Nee				Ja		90		Ja	Ja		0		1		Ja	Ja		1		Nee
88	Q1		Enkel	14	20 Dec 00	20 Nov 15			Meisje	Nederland			Nederland		Nederland		Ja		5		Ja				Ja		3		Nee				Nee				Nee	Nee						Nee	Nee				Nee
89	Q2		Enkel	18	16 Sep 97	17 Nov 15			Meisje	Nederland			Nederland		Nederland		Nee				Ja		4		Nee				Nee				Ja		28		Ja	Ja		1		1		Ja	Ja		1		Nee
90	Q6		Enkel	15	15 Feb 00				Jongen	Nederland			Nederland		Nederland		Ja		7		Nee				Nee				Nee				Ja		8		Ja	Ja				4		Ja	Ja		1		Nee
91	Q4		Enkel	16	29 Sep 99	10 Nov 15			Meisje	Nederland			Nederland		Nederland		Ja		5		Ja		2		Ja		3		Nee				Nee				Nee	Nee						Nee	Nee				Nee
92	Q5		Enkel	15	29 Sep 00				Meisje	Nederland			Nederland		Ander land	Ghana	Ja		5		Ja		2		Ja		1		Nee				Ja				Nee	Nee						Nee	Nee				Nee
93	Q5		Enkel	16	18 Jan 99	02 Dec 15			Meisje	Nederland			Nederland		Nederland		Ja		5		Nee				Nee				Nee				Nee				Ja	Ja		1		2		Nee	Nee				Nee
94	Q6		Enkel	16	13 Apr 99	01 Dec 15			Meisje			12	Marokko		Marokko		Nee				Nee				Nee				Nee				Ja		19		Nee	Nee						Nee	Nee				Nee
95	Q5		Enkel	18	05 Nov 97	02 Dec 15			Meisje	Nederland		18	Nederland		Nederland		Ja		4		Nee				Nee				Nee				Nee				Nee	Nee						Nee	Nee				Nee
96	Q5		Enkel	15	18 Nov 00	10 Dec 15			Meisje	Nederland			Ander land	Curacao	Ander land	Curacao	Nee				Nee				Ja		2		Nee				Ja		42		Nee	Nee						Ja	Ja				Nee
97	Q5		Enkel	16	05 Oct 99	02 Dec 15			Meisje	Nederland					Nederland		Ja		5		Nee				Nee				Ja		Henoch-Schonlein		Nee				Ja	Ja						Nee	Nee				Nee
98	Q4		Enkel	16	27 May 99	10 Dec 15			Meisje	Nederland					Nederland		Nee				Nee				Nee				Nee				Ja		19		Ja	Ja		1		1		Nee	Nee				Nee
99	Q3		Enkel	15	18 Dec 99	10 Dec 15			Jongen	Nederland			Nederland		Nederland		Ja		5		Nee				Ja		3		Ja		Lactose intolerant		Nee				Nee	Nee						Nee	Nee				Nee
100	Q3		Enkel	16	09 Dec 99	10 Dec 15			Jongen	Nederland			Nederland		Nederland		Ja		5		Nee				Ja		4		Ja		Slechte ogen		Ja		50		Nee	Nee						Ja	Ja		1		Weet ik niet
101	Q6		Enkel	16	15 Oct 99	10 Dec 15			Jongen	Nederland			Nederland		Nederland		Ja		5		Nee				Nee				Ja		Autisme		Nee				Nee	Nee						Nee	Nee				Nee
102	Q5		Enkel	13	04 Mar 02	10 Dec 15			Jongen	Nederland			Nederland		Nederland		Ja		5		Nee				Ja		3		Nee				Nee				Nee	Nee						Nee	Nee				Nee
103	Q5		Enkel	13	05 Aug 02	10 Dec 15			Jongen	Ander land	India	11.5	Suriname		Nederland		Ja				Nee				Ja				Nee				Nee				Nee	Nee						Nee	Nee				Nee
104	Q5		Enkel	13	30 Apr 02				Jongen	Marokko			Marokko		Nederland		Ja				Nee				Ja		6.5		Nee				Nee				Nee	Nee						Nee	Nee				Nee
105	Q3		Enkel	13	14 Jan 01	10 Dec 15			Jongen	Nederland			Nederland		Nederland		Ja		5		Nee				Nee				Ja		Ogen (verziend)		Nee				Nee	Nee						Nee	Nee				Nee
106	Q5		Enkel	15	23 Apr 00	30 Nov 15			Meisje	Nederland			Nederland		Nederland		Ja		5		Nee				Nee				Nee				Ja		75		Ja	Ja		.5		2.5		Nee	Nee				Nee
107	Q3		Enkel	17	31 Jul 98	30 Nov 15			Meisje	Nederland			Nederland		Nederland		Ja		5		Ja				Nee				Nee				Ja				Nee	Nee						Ja	Ja				Nee
108	Q4		Enkel	17	30 Sep 98	30 Nov 15			Jongen	Nederland			Nederland		Suriname		Ja		5		Nee				Ja		2		Nee				Nee				Nee	Nee						Nee	Nee				Nee
109	Q4		Enkel	17	22 Jan 98	29 Nov 15			Jongen	Nederland			Suriname		Suriname		Ja		2		Nee				Ja		2		Nee				Ja		19		Ja	Ja		1				Nee	Nee				Nee
110	Q5		Enkel	14	31 Jan 01	01 Dec 15			Meisje	Ander land	Nigeria	8	Nederland		Nederland		Ja		5		Nee				Nee				Nee				Ja				Nee	Nee						Nee	Nee				Nee
111	Q6		Enkel	17	20 Aug 98				Jongen	Ander land	Curacao		Ander land	Aruba	Ander land	Curacao	Ja		5		Nee				Nee				Nee				Ja		20		Nee	Nee						Ja	Ja		1		Nee
112	Q5		Enkel	16	16 May 99	04 Nov 15			Meisje	Nederland			Nederland		Nederland		Ja		5		Nee				Nee				Nee				Ja		70		Nee	Nee						Nee	Nee				Nee
113	Q3		Enkel	17	03 Aug 98				Meisje	Nederland			Nederland		Nederland		Ja		5		Ja		5		Ja		1		Nee				Ja		140		Ja	Ja		.25		3		Nee	Nee				Nee
138	Q5		Enkel	17					Jongen	Nederland			Nederland		Ander land	Colombia	Ja		5		Nee				Ja		7		Nee				Ja		3		Nee	Nee						Nee	Nee				Nee
165	Q2		Enkel	13	20 Jun 02	06 Nov 15			Jongen	Nederland			Nederland		Nederland		Ja		5		Nee				Ja		1		Nee				Nee				Nee	Nee						Nee	Nee				Nee
166	Q1		Enkel	17					Meisje	Nederland			Ander land	Spanje	Ander land	Italie	Nee				Ja		4		Nee				Nee				Ja				Ja	Ja						Ja	Ja				Nee
167	Q5		Enkel	13	29 Apr 02	06 Nov 15			Jongen	Nederland			Nederland		Nederland		Nee				Nee				Ja		1		Weet ik niet				Ja		4		Nee	Nee						Nee	Nee				Nee
168	Q1		Enkel	14	27 Aug 01	09 Nov 15			Meisje	Nederland			Nederland		Ander land	Afrika	Ja		5		Nee				Nee				Nee				Nee				Nee	Nee						Nee	Nee				Nee
169	Q4		Enkel	14	30 Nov 15	06 Nov 15			Meisje	Nederland			Marokko		Marokko		Ja				Ja		5		Ja		3		Nee				Nee				Nee	Nee						Nee	Nee				Nee
170	Q5		Enkel	15	10 May 00				Meisje	Nederland			Marokko		Marokko		Ja		5		Nee				Nee				Nee				Nee				Nee	Nee						Nee	Nee				Nee
171	Q1		Enkel	12	05 Aug 03	08 Nov 15			Jongen	Nederland			Nederland		Ander land	Cuba	Ja		5		Nee				Ja		1		Ja		ADHD, ADD en ODD		Nee				Nee	Nee						Nee	Nee				Nee
172	Q6		Enkel	16	29 Sep 99				Meisje	Nederland			Nederland		Nederland		Ja		5		Ja				Ja		1		Nee				Nee				Nee	Nee						Nee	Nee				Nee
173	Q3		Enkel	16	17 Sep 99				Jongen	Nederland			Nederland		Nederland		Ja		5		Nee				Ja		1		Nee				Nee				Nee	Nee						Nee	Nee				Nee
175	Q3		Enkel	15	22 Nov 99	01 Dec 15			Jongen	Nederland			Nederland		Nederland		Ja		5		Nee				Ja				Nee				Ja		18		Ja	Ja		.5		1		Nee	Nee				Nee
176	Q1		Enkel	17	10 Aug 98	01 Dec 15			Jongen	Nederland							Ja		2		Ja		1		Nee				Ja		Tos, Schisis		Nee				Nee	Nee						Nee	Nee				Nee
177	Q2		Enkel	16		01 Dec 15			Meisje	Nederland			Ander land	Curacao	Ander land	Venezuela	Ja		2		Nee				Ja		1		Nee				Nee				Nee	Nee						Nee	Nee				Nee
178	Q1		Enkel	16	23 Dec 99	25 Jan 16			Meisje	Nederland			Nederland		Nederland		Ja		5		Nee				Ja		2		Nee				Nee				Nee	Nee						Nee	Nee				Nee
179	Q2		Enkel	12	31 Oct 03	25 Jan 16			Jongen	Nederland		12	Ander land	Italie	Nederland		Ja		5		Nee				Ja		4		Nee				Nee				Nee	Nee						Nee	Nee				Nee
180	Q2		Enkel	16	15 Dec 99	25 Jan 16			Jongen	Nederland			Ander land	Thailand	Nederland		Ja		5		Nee				Nee				Nee				Nee				Nee	Nee						Nee	Nee				Nee
181	Q3		Enkel	12	26 Jun 01	25 Jan 16			Jongen	Nederland			Nederland		Indonesie		Ja		5		Nee				Ja		3		Ja		Hemofilie A		Nee				Ja	Ja		.04				Nee	Nee				Nee
182	Q4		Enkel	14	24 May 01	25 Jan 16			Jongen	Nederland			Nederland		Nederland		Ja		5		Nee				Ja		5		Nee				Nee				Nee	Nee						Nee	Nee				Nee
183	Q4		Enkel	12	02 Oct 03	25 Jan 16			Jongen	Ander land	America		Ander land	Ecuador	Nederland		Ja		5		Nee				Ja		3		Nee				Nee				Nee	Nee						Nee	Nee				Nee
184	Q5		Enkel	15	24 Jun 00	25 Jan 16			Meisje	Nederland			Nederland		Nederland		Ja		5		Nee				Nee				Nee				Ja		50		Ja	Ja		1		2		Ja	Ja		4		Nee
185	Q6		Enkel	15	07 Jul 00	25 Jan 16			Meisje	Ander land	Nederland,Turkije en Pakistan		Nederland		Ander land	Turkije, Pakistan	Ja		5		Nee				Nee				Nee				Ja		40		Ja	Ja		5				Ja	Ja		2		Nee
186	Q6		Enkel	17	23 May 98	09 Feb 16			Jongen	Marokko		15	Marokko		Marokko		Ja		5		Nee				Nee				Ja		Dyslexie		Ja		10		Nee	Nee						Ja	Ja		2		Nee
114	Q1	Q1	Test-Hertest	13	29 Oct 02	01 Dec 15	17 Dec 15	16	Meisje	Nederland			Nederland		Nederland		Ja	Ja	5	5	Nee	Nee			Nee	Nee			Nee	Nee			Nee	Nee			Nee	Nee	Nee					Nee	Nee	Nee			Nee
115	Q4	Q4	Test-Hertest	13	07 Jan 02	01 Dec 15	17 Dec 15	16	Meisje	Nederland			Marokko		Suriname		Nee	Nee			Nee	Nee			Ja	Ja			Nee	Nee			Ja	Ja			Ja	Ja	Ja					Nee	Nee	Nee			Nee
116	Q4	Q4	Test-Hertest	14	06 Nov 01	01 Dec 15	17 Dec 15	16	Meisje	Nederland			Nederland		Nederland		Ja	Ja		7	Nee	Nee			Ja	Ja			Weet ik niet	Nee			Nee	Ja		15	Nee	Nee	Nee					Nee	Nee	Nee			Nee
117	Q6	Q6	Test-Hertest	15	13 Jun 00	01 Dec 15	17 Dec 15	16	Jongen	Nederland			Nederland		Nederland		Ja	Ja	2	2	Ja	Nee	1		Nee	Ja		7	Ja	Nee	ADHD, ODD		Ja	Ja		20	Ja	Ja	Ja	1	2	2	2	Nee	Nee	Nee			Nee
118	Q6	Q6	Test-Hertest	16	18 May 99	01 Dec 15	16 Dec 15	15	Meisje	Nederland			Nederland		Nederland		Ja	Ja	5	5	Nee	Nee			Nee	Ja		2	Weet ik niet	Nee			Ja	Ja	4	3	Nee	Nee	Nee					Nee	Nee	Nee			Nee
119	Q2	Q2	Test-Hertest	14	02 Jul 01	01 Dec 15	16 Dec 15	15	Meisje	Nederland			Nederland		Nederland		Ja	Ja	5	5	Nee	Nee			Ja	Ja	1	.5	Nee	Nee			Nee	Nee			Nee	Nee	Nee					Nee	Nee	Nee			Nee
120	Q1	Q1	Test-Hertest	13	02 May 02	01 Dec 15	16 Dec 15	15	Meisje	Nederland			Nederland		Nederland		Ja	Ja	7	7	Nee				Ja	Ja	1	1	Nee	Nee			Nee	Nee			Nee	Nee	Nee					Nee	Nee	Nee			Nee
121	Q5	Q5	Test-Hertest	15	24 Jun 00	01 Dec 15	16 Dec 15	15	Jongen	Nederland			Nederland		Nederland		Ja	Ja	3	3	Ja	Ja	2	2	Ja	Ja	2	2	Ja	Nee	PDD-NOS		Nee	Nee			Nee	Nee	Nee					Nee	Nee	Nee			Nee
122	Q4	Q4	Test-Hertest	17	24 Mar 98	10 Nov 15	01 Dec 15	21	Meisje	Nederland			Ander land	Dominicaanse republiek		Onbekend	Ja	Ja	1	.33	Ja	Ja	4	5	Nee	Nee			Nee	Nee			Ja	Ja	10	60	Nee	Nee	Nee					Nee	Nee	Nee			Nee
123	Q4	Q5	Test-Hertest	16	18 Nov 98	27 Oct 15	10 Nov 15	13	Meisje	Nederland			Nederland		Nederland		Ja	Ja	5	5	Nee	Nee			Nee	Nee			Ja	Ja	Knelgezeten arm	Rechterhand	Nee	Nee			Nee	Nee	Ja		.019		1	Nee	Nee	Nee			Nee
124	Q6	Q6	Test-Hertest	14	13 Jul 01	05 Nov 15	01 Dec 15	26	Jongen	Nederland			Nederland		Nederland		Ja	Ja	5	5	Nee	Nee			Nee	Nee			Nee	Nee			Ja	Ja	56	60	Ja	Ja	Ja		.25	1		Nee	Nee	Nee			Nee
125	Q3	Q3	Test-Hertest	17	19 Jan 98	05 Nov 15	03 Dec 15	28	Meisje	Nederland			Nederland		Nederland		Ja	Ja	1	2	Nee	Nee			Nee	Nee			Nee	Nee			Ja	Ja	35	35	Nee	Nee	Ja		.5			Nee	Nee	Nee			Nee
126	Q2	Q2	Test-Hertest	18	09 Jun 97	11 Oct 15	09 Dec 15	28	Jongen	Nederland			Nederland		Nederland		Nee	Nee			Nee	Nee			Nee	Nee			Ja	Ja	Motorische retardatie	Motorische retardatie	Ja	Ja	42	42	Nee	Nee	Ja				1	Nee	Nee	Nee			Nee
127	Q4	Q4	Test-Hertest	18	07 Jul 97	04 Nov 15	19 Nov 15	15	Jongen	Nederland		18	Nederland		Nederland		Ja	Ja		1	Ja	Ja		4	Ja	Ja	1	1	Nee	Nee			Nee	Nee			Ja	Ja	Ja		2	2	2	Nee	Nee	Nee			Nee
128	Q1	Q1	Test-Hertest	18	24 Jan 97	04 Nov 15	19 Nov 15	15	Jongen	Nederland			Nederland		Nederland		Ja	Ja	1	1	Nee	Nee			Nee	Nee			Weet ik niet	Weet ik niet			Nee	Nee			Nee	Nee	Nee					Nee	Nee	Nee			Nee
129	Q5	Q5	Test-Hertest	15	21 Jan 00	04 Nov 15	19 Nov 15	15	Jongen	Nederland			Nederland		Nederland		Ja	Ja	5	5	Nee	Nee			Ja	Ja	2	2	Nee	Nee			Ja	Ja	6	30	Ja	Ja	Ja	1	1		2	Ja	Ja	Ja	.25	1	Nee
130	Q3	Q3	Test-Hertest	16	19 Aug 99	04 Nov 15	19 Nov 15	15	Jongen				Nederland		Nederland		Ja	Ja	5	7	Nee	Nee			Ja	Ja	2	3	Nee	Nee			Nee	Nee			Nee	Nee	Nee					Nee	Nee	Nee			Nee
131	Q2	Q2	Test-Hertest	15	29 Jun 00	04 Nov 15	19 Nov 15	15	Meisje	Nederland			Nederland		Nederland		Ja	Ja	5	5	Nee	Nee			Nee	Nee			Nee				Nee				Nee	Nee						Nee	Nee				Nee
132	Q2	Q2	Test-Hertest	14	17 Sep 01	04 Nov 15	19 Nov 15	15	Meisje	Nederland			Nederland		Nederland		Ja	Ja	5	5	Nee	Nee			Nee	Nee			Nee	Nee			Ja	Ja	10	4	Nee	Nee	Nee					Nee	Nee	Nee			Nee
133	Q3	Q3	Test-Hertest	12	20 Dec 02	03 Nov 15	17 Nov 15	14	Meisje	Nederland			Nederland		Turkijke		Ja	Ja	5	5	Nee	Nee			Ja	Ja	2	2	Ja	Ja	Autisme	Autisme	Nee	Ja		4	Nee	Nee						Nee	Nee	Nee			Nee
134	Q2	Q2	Test-Hertest	15	14 Mar 00	05 Nov 15	02 Dec 15	27	Meisje	Nederland			Nederland		Nederland		Ja	Ja	5	5	Nee	Nee			Nee	Nee			Nee	Nee			Ja	Ja	140	105	Ja	Ja	Ja			1	1	Nee	Nee	Nee			Nee
135	Q1	Q1	Test-Hertest	17	13 May 98	05 Nov 15	02 Dec 15	27	Jongen	Nederland			Suriname		Suriname		Ja	Ja	2	2	Ja	Ja	2.5	3	Ja	Ja	5	5	Ja	Ja	Autisme	ADHD, Autisme	Nee	Nee			Nee	Nee	Nee					Nee	Nee	Nee			Nee
160	Q3	Q3	Test-Hertest	13	12 Oct 02		20 Jan 16		Meisje	Ander land	Bolivia	6	Nederland		Nederland		Ja	Ja	5	4	Nee	Nee			Ja	Ja	2	1	Ja	Ja	Gezicht	ADHD	Nee	Nee			Nee	Nee	Nee					Nee	Nee	Nee			Nee
161	Q6	Q6	Test-Hertest	12	14 Apr 03	17 Dec 15	14 Jan 16	28	Jongen	Nederland			Marokko		Marokko		Ja	Ja	5	5	Nee	Nee			Ja	Ja	2	3	Nee	Nee			Nee	Nee			Nee	Nee	Nee					Nee	Nee	Nee			Nee
162	Q4	Q4	Test-Hertest	15	28 Aug 00	17 Dec 15	14 Jan 16	28	Jongen	Nederland			Nederland		Nederland		Ja	Ja	5	5	Nee				Ja	Nee	1		Nee	Nee			Nee	Nee			Nee	Nee	Nee					Nee	Nee	Nee			Nee
163	Q2	Q2	Test-Hertest	14	26 Jun 01	17 Dec 15	14 Jan 16	28	Meisje	Nederland			Ander land	Verenigde Staten	Ander land	Duitsland	Ja	Ja	5		Nee	Nee			Nee	Nee			Nee	Nee			Nee	Nee			Nee	Nee	Nee					Nee	Nee	Nee			Nee
164	Q4	Q4	Test-Hertest	13	03 Jul 02	08 Dec 15	18 Jan 15	31	Meisje	Nederland			Nederland		Nederland		Ja	Ja	5	5	Nee	Nee			Ja	Ja	1	1	Nee	Weet ik niet			Ja	Ja	8	10	Ja	Ja	Ja	.125	0		2	Nee	Nee	Weet ik niet			Nee
174	Q6	Q6	Test-Hertest	16	13 Dec 99	17 Dec 15	14 Jan 16	28	Meisje	Nederland			Marokko		Marokko		Ja	Ja	5	5	Nee	Nee			Nee	Nee			Ja	Ja	Epilepsie	Epilepsie	Nee	Nee			Nee	Nee	Nee					Nee	Nee	Nee			Nee
187	Q5	Q5	Test-Hertest	16	11 Aug 99	09 Feb 16	02 Mar 16	22	Jongen	Nederland			Nederland		Nederland		Ja	Ja	5	5	Nee	Nee			Ja	Ja	3	4	Nee	Nee			Ja	Ja	60	60	Ja	Ja	Nee	0	0			Ja	Ja	Ja	5	3	Ja
188	Q5	Q5	Test-Hertest	16	18 Nov 99	09 Feb 16	02 Mar 16	22	Meisje	Nederland			Nederland		Nederland		Ja	Ja	5	5	Nee	Nee			Nee	Nee			Nee	Nee			Nee	Nee			Nee	Nee	Ja		.5		3	Nee	Nee	Nee			Nee
189	Q3	Q3	Test-Hertest	17	11 Dec 98	09 Feb 16	02 Mar 16	22	Jongen	Nederland		17	Nederland		Nederland		Ja	Ja	5	5	Nee	Nee			Nee	Nee			Nee	Nee			Ja	Ja	60		Nee	Nee	Ja		.25			Weet ik niet		Ja		1	Ja
190	Q6	Q6	Test-Hertest	16	11 Dec 99	09 Feb 16	02 Mar 16	22	Meisje	Ander land	Curacao	.33	Ander land	Curacao	Ander land	Curacao	Ja	Ja	5	5	Nee	Nee			Nee	Nee			Nee	Nee			Nee	Nee			Ja	Ja	Ja	.5	.25			Nee	Nee	Nee			Nee
[truncated: 155 more columns]
