# Supplementary material for: Presentation and validation of the Abbreviated Self Completion Teen-Addiction Severity Index (ASC T-ASI): A preference-based measure for use in health-economic evaluations
Source: PLoS One. 2020 Sep 11;15(9):e0238858. doi: 10.1371/journal.pone.0238858 (PMC7485871; doi:10.1371/journal.pone.0238858)
Supplement: S2 Data — (XLSX) [file pone.0238858.s003.xlsx]

## Sheet: S2_Data
RESPCODE	Versie_T0	Versie_T1	Groep	Leeftijd	Meetmoment_T0	Meetmoment_T1	Dagen tussen T0_T1	Geslacht	Land_resp	School_T0	Werk_T0	Sport_T0	Ziekte_hand_T0	Ziekte_hand_2_T0	Roken_T0	Alcohol_T0	Soft_drugs_T0	Hard_drugs_T0	Medicijnen_T0	Medicijnen_2_T0	Justitie_T0	Psych_diagnose_T0	Psych_diagnose_2_T0	Type_zorg	EQ5D3L_mo_T0	EQ5D3L_zz_T0	EQ5D3L_da_T0	EQ5D3L_pk_T0	EQ5D3L_st_T0	EQ5D3L_HS_T0	EQ5DNL_T0	SDQ_aardig_T0	SDQ_rusteloos_T0	SDQ_hoofdpijn_T0	SDQ_delen_T0	SDQ_boos_T0	SDQ_alleen_T0	SDQ_opgedragen_T0	SDQ_piekeren_T0	SDQ_helpen_T0	SDQ_wiebelen_T0	SDQ_vrienden_T0	SDQ_vechten_T0	SDQ_ongelukkig_T0	SDQ_aardig_gevonden_T0	SDQ_concentratie_T0	SDQ_zenuwachtig_T0	SDQ_zenuwachtig_T1	SDQ_aardig_anderen_T0
1	Q3		Test	17	2015-11-19			Meisje	Nederland	Nee	Nee	Nee	Nee		Ja	Nee	Ja	Ja	Ja	Slapen	Ja	Nee	PTSS, ODD	Intramuraal (inpatient)	Ik ben bedlegerig	Ik heb geen problemen om mijzelf te wassen of aan te kleden	Ik heb geen problemen met mijn dagelijkse activiteiten	Ik heb matige pijn of andere klachten	Ik ben matig angstig of somber	31122	0.324	Een beetje waar	Een beetje waar	Een beetje waar	Een beetje waar		Niet waar	Een beetje waar	Zeker waar	Een beetje waar	Een beetje waar	Zeker waar	Een beetje waar	Een beetje waar	Zeker waar	Zeker waar	Niet waar		Een beetje waar
2	Q5		Test	14	2015-11-19			Meisje	Nederland	Ja	Nee	Ja	Nee		Ja	Ja	Nee	Nee	Nee		Ja	Nee		Intramuraal (inpatient)	Ik heb geen problemen met lopen	Ik heb geen problemen om mijzelf te wassen of aan te kleden	Ik heb geen problemen met mijn dagelijkse activiteiten	Ik heb matige pijn of andere klachten	Ik ben niet angstig of somber	11121	0.843	Een beetje waar	Een beetje waar	Zeker waar	Zeker waar	Een beetje waar	Een beetje waar	Niet waar	Zeker waar	Zeker waar	Een beetje waar	Zeker waar	Niet waar	Niet waar	Een beetje waar	Zeker waar	Niet waar		Zeker waar
3	Q4		Test	16	2015-11-19			Meisje	Nederland	Ja	Ja	Nee	Weet ik niet		Ja	Ja	Nee	Nee	Ja	Slapen, ADHD, ODD, Psychoses	Ja	Ja	Psychoses	Intramuraal (inpatient)	Ik heb geen problemen met lopen	Ik heb geen problemen om mijzelf te wassen of aan te kleden	Ik heb geen problemen met mijn dagelijkse activiteiten	Ik heb matige pijn of andere klachten	Ik ben matig angstig of somber	11122	0.719	Zeker waar	Zeker waar	Een beetje waar	Een beetje waar	Een beetje waar	Niet waar	Zeker waar	Zeker waar	Een beetje waar	Een beetje waar	Zeker waar	Niet waar	Niet waar	Zeker waar	Zeker waar	Een beetje waar		Zeker waar
4	Q1		Test	13				Meisje	Nederland	Ja	Nee	Nee	Nee		Nee	Nee	Nee	Nee	Nee		Ja	Nee		Intramuraal (inpatient)	Ik heb geen problemen met lopen	Ik heb geen problemen om mijzelf te wassen of aan te kleden	Ik heb geen problemen met mijn dagelijkse activiteiten	Ik heb matige pijn of andere klachten	Ik ben matig angstig of somber	11122	0.719	Een beetje waar	Niet waar	Zeker waar	Een beetje waar	Niet waar	Een beetje waar	Niet waar	Zeker waar	Zeker waar	Niet waar	Zeker waar	Niet waar	Niet waar	Een beetje waar	Zeker waar	Niet waar		Zeker waar
5	Q1		Test	14				Meisje	Marokko	Ja	Nee	Ja	Nee		Nee	Nee	Nee	Nee	Nee		Ja	Weet ik niet			Ik heb geen problemen met lopen	Ik heb geen problemen om mijzelf te wassen of aan te kleden	Ik heb geen problemen met mijn dagelijkse activiteiten	Ik heb geen pijn of andere klachten	Ik ben niet angstig of somber	11111	1	Zeker waar	Niet waar	Niet waar			Niet waar				Niet waar	Zeker waar				Niet waar	Niet waar		Zeker waar
6	Q2		Test	14				Meisje	Nederland	Ja	Nee	Nee	Nee		Nee	Ja	Nee	Nee	Ja	Maag	Ja	Nee		Intramuraal (inpatient)	Ik heb geen problemen met lopen	Ik heb geen problemen om mijzelf te wassen of aan te kleden	Ik heb geen problemen met mijn dagelijkse activiteiten	Ik heb matige pijn of andere klachten	Ik ben niet angstig of somber	11121	0.843	Een beetje waar	Niet waar	Een beetje waar	Zeker waar	Niet waar	Niet waar	Een beetje waar	Niet waar	Zeker waar	Niet waar	Een beetje waar	Niet waar	Niet waar	Een beetje waar	Niet waar	Niet waar		Een beetje waar
7	Q6		Test	16				Meisje	Nederland	Ja	Nee	Nee	Ja	Voeten, heup, aangeboren bloedafwijking, fleximobiliteit	Ja	Nee	Nee	Nee	Ja	Slapen, darmen en antibiotica	Ja	Ja	Hechtingsstoornis	Intramuraal (inpatient)	Ik heb enige problemen met lopen	Ik heb geen problemen om mijzelf te wassen of aan te kleden	Ik heb geen problemen met mijn dagelijkse activiteiten	Ik heb matige pijn of andere klachten	Ik ben matig angstig of somber	21122	0.683	Zeker waar	Een beetje waar	Een beetje waar	Een beetje waar	Niet waar	Zeker waar	Een beetje waar	Zeker waar	Een beetje waar	Niet waar	Zeker waar	Niet waar	Een beetje waar	Zeker waar	Een beetje waar	Zeker waar		Zeker waar
8	Q3		Test	16	2015-11-19			Meisje	Nederland	Nee	Nee	Nee	Nee		Ja	Ja	Ja	Ja	Nee		Ja	Weet ik niet			Ik heb geen problemen met lopen	Ik heb geen problemen om mijzelf te wassen of aan te kleden	Ik heb geen problemen met mijn dagelijkse activiteiten	Ik heb geen pijn of andere klachten	Ik ben niet angstig of somber	11111	1	Zeker waar	Een beetje waar	Zeker waar	Zeker waar	Een beetje waar	Niet waar	Een beetje waar	Een beetje waar	Zeker waar	Een beetje waar	Zeker waar		Een beetje waar	Zeker waar	Een beetje waar	Een beetje waar		Zeker waar
9	Q2		Test	13				Meisje	Nederland	Nee	Nee	Nee	Nee		Nee	Nee	Nee	Nee	Nee		Weet ik niet	Nee		Intramuraal (inpatient)	Ik heb enige problemen met lopen	Ik heb geen problemen om mijzelf te wassen of aan te kleden	Ik heb enige problemen met mijn dagelijkse activiteiten	Ik heb matige pijn of andere klachten	Ik ben niet angstig of somber	21221	0.775	Een beetje waar	Niet waar	Een beetje waar	Niet waar	Zeker waar	Een beetje waar	Een beetje waar	Zeker waar	Zeker waar	Een beetje waar	Zeker waar	Een beetje waar	Zeker waar	Een beetje waar	Niet waar	Niet waar		Een beetje waar
10	Q2		Test	16	2015-11-26			Meisje	Nederland	Ja	Nee	Ja	Nee		Nee	Nee	Nee	Nee	Nee		Nee	Nee		Intramuraal (inpatient)	Ik heb geen problemen met lopen	Ik heb geen problemen om mijzelf te wassen of aan te kleden	Ik heb geen problemen met mijn dagelijkse activiteiten	Ik heb geen pijn of andere klachten	Ik ben niet angstig of somber	11111	1	Zeker waar	Niet waar	Niet waar	Zeker waar	Niet waar	Een beetje waar	Zeker waar	Niet waar	Zeker waar	Niet waar	Zeker waar	Niet waar	Niet waar	Zeker waar	Zeker waar	Een beetje waar		Zeker waar
11	Q2		Test	13				Meisje	Nederland	Nee	Nee	Nee	Nee		Nee	Nee	Nee	Nee	Nee		Ja	Nee		Intramuraal (inpatient)	Ik ben bedlegerig	Ik heb geen problemen om mijzelf te wassen of aan te kleden	Ik heb geen problemen met mijn dagelijkse activiteiten	Ik heb geen pijn of andere klachten	Ik ben niet angstig of somber	31111	0.534	Zeker waar	Niet waar	Niet waar	Zeker waar	Een beetje waar	Een beetje waar	Een beetje waar	Niet waar	Zeker waar	Niet waar	Niet waar	Niet waar	Niet waar	Een beetje waar	Een beetje waar	Niet waar		Een beetje waar
12	Q2		Test	14	2015-11-26			Meisje	Nederland	Ja	Nee	Ja	Nee		Ja	Ja	Ja	Ja	Ja	Slapen, buik	Ja	Weet ik niet		Intramuraal (inpatient)	Ik heb geen problemen met lopen	Ik heb geen problemen om mijzelf te wassen of aan te kleden	Ik heb geen problemen met mijn dagelijkse activiteiten	Ik heb matige pijn of andere klachten	Ik ben niet angstig of somber	11121	0.843	Zeker waar	Zeker waar	Een beetje waar	Een beetje waar	Een beetje waar	Niet waar	Een beetje waar	Niet waar	Zeker waar	Een beetje waar	Zeker waar	Niet waar	Een beetje waar	Zeker waar	Zeker waar	Zeker waar		Een beetje waar
13	Q2		Test	15	2015-11-26			Meisje	Nederland	Ja	Nee	Ja	Nee		Ja	Ja	Ja	Nee	Ja	ADHD	Ja	Ja	ADHD	Intramuraal (inpatient)	Ik heb geen problemen met lopen	Ik heb geen problemen om mijzelf te wassen of aan te kleden	Ik heb geen problemen met mijn dagelijkse activiteiten	Ik heb geen pijn of andere klachten	Ik ben niet angstig of somber	11111	1	Zeker waar	Een beetje waar	Een beetje waar	Zeker waar	Niet waar	Een beetje waar	Een beetje waar	Een beetje waar	Zeker waar	Een beetje waar	Zeker waar	Niet waar	Niet waar	Zeker waar	Een beetje waar	Niet waar		Zeker waar
14	Q2		Test	18	2015-11-22			Meisje	Nederland	Ja	Nee	Ja	Weet ik niet		Nee	Nee	Nee	Nee	Ja		Ja	Weet ik niet		Intramuraal (inpatient)								Een beetje waar	Een beetje waar	Niet waar	Zeker waar	Een beetje waar	Zeker waar	Een beetje waar	Zeker waar	Een beetje waar	Niet waar	Zeker waar	Niet waar	Niet waar	Zeker waar	Niet waar	Zeker waar		Een beetje waar
15	Q2		Test	14	2015-11-22			Jongen	Nederland	Ja	Nee	Nee	Nee		Nee	Nee	Nee	Nee	Nee		Ja	Nee		Intramuraal (inpatient)	Ik heb geen problemen met lopen	Ik heb geen problemen om mijzelf te wassen of aan te kleden	Ik heb geen problemen met mijn dagelijkse activiteiten	Ik heb matige pijn of andere klachten	Ik ben niet angstig of somber	11121	0.843	Zeker waar	Een beetje waar	Niet waar	Zeker waar	Niet waar	Een beetje waar	Een beetje waar	Een beetje waar	Zeker waar	Een beetje waar	Zeker waar	Niet waar	Niet waar	Zeker waar	Niet waar	Een beetje waar		Zeker waar
16	Q2		Test	15				Meisje	Nederland	Ja	Nee	Ja	Ja	Rug en nek klachten	Nee	Nee	Nee	Nee	Ja	Neus, rug, nek, slaap, acne	Nee	Nee		Intramuraal (inpatient)	Ik heb geen problemen met lopen	Ik heb geen problemen om mijzelf te wassen of aan te kleden	Ik heb geen problemen met mijn dagelijkse activiteiten	Ik heb matige pijn of andere klachten	Ik ben matig angstig of somber	11122	0.719	Zeker waar	Een beetje waar	Niet waar	Zeker waar	Niet waar	Niet waar	Niet waar	Een beetje waar	Zeker waar	Niet waar	Zeker waar	Niet waar	Zeker waar	Zeker waar	Niet waar	Een beetje waar		Zeker waar
17	Q1		Test	17	2015-11-23			Jongen	Nederland	Ja	Nee	Ja	Nee		Ja	Ja	Nee	Nee	Ja	Buik	Nee	Ja	Hechtingsstoornis	Intramuraal (inpatient)	Ik heb geen problemen met lopen	Ik heb enige problemen om mijzelf te wassen of aan te kleden	Ik heb geen problemen met mijn dagelijkse activiteiten	Ik heb matige pijn of andere klachten	Ik ben niet angstig of somber	12121	0.761	Zeker waar	Een beetje waar	Zeker waar	Zeker waar	Een beetje waar	Niet waar	Een beetje waar	Niet waar	Zeker waar	Een beetje waar	Zeker waar	Niet waar	Niet waar	Zeker waar	Een beetje waar	Een beetje waar		Zeker waar
18	Q1		Test	12	2015-11-13			Jongen	Nederland	Ja	Nee	Nee	Weet ik niet		Nee	Nee	Nee	Nee	Ja	Drukheid	Nee	Nee		Extramuraal (outpatient)	Ik heb geen problemen met lopen	Ik heb geen problemen om mijzelf te wassen of aan te kleden	Ik heb geen problemen met mijn dagelijkse activiteiten	Ik heb matige pijn of andere klachten	Ik ben niet angstig of somber	11121	0.843	Zeker waar	Een beetje waar	Niet waar	Een beetje waar	Een beetje waar	Niet waar	Een beetje waar	Niet waar	Niet waar	Zeker waar	Zeker waar	Niet waar	Niet waar	Zeker waar	Zeker waar	Niet waar		Zeker waar
19	Q2		Test	12	2015-11-19			Jongen	Nederland	Ja	Ja	Nee	Ja	ADHD	Nee	Nee	Nee	Nee	Ja	ADHD	Nee	Ja	ADHD	Extramuraal (outpatient)	Ik heb geen problemen met lopen	Ik heb geen problemen om mijzelf te wassen of aan te kleden	Ik heb enige problemen met mijn dagelijkse activiteiten	Ik heb geen pijn of andere klachten	Ik ben matig angstig of somber	11212	0.773	Een beetje waar	Zeker waar	Niet waar	Een beetje waar	Een beetje waar	Een beetje waar	Een beetje waar	Niet waar	Zeker waar	Zeker waar	Zeker waar	Een beetje waar	Een beetje waar	Zeker waar	Zeker waar	Een beetje waar		Een beetje waar
20	Q3		Test	12	2015-11-19			Meisje	Nederland	Ja	Nee	Ja	Ja	ADHD	Nee	Ja	Nee	Nee	Ja	ADHD	Nee	Ja	ADHD	Extramuraal (outpatient)	Ik heb geen problemen met lopen	Ik heb geen problemen om mijzelf te wassen of aan te kleden	Ik heb geen problemen met mijn dagelijkse activiteiten	Ik heb geen pijn of andere klachten	Ik ben niet angstig of somber	11111	1	Een beetje waar	Zeker waar	Een beetje waar	Niet waar	Zeker waar	Een beetje waar	Een beetje waar	Zeker waar	Een beetje waar	Zeker waar	Zeker waar	Een beetje waar	Een beetje waar	Zeker waar	Niet waar	Zeker waar		Zeker waar
21	Q5		Test	12	2015-11-23			Jongen	Nederland	Ja	Nee	Ja	Nee		Nee	Nee	Nee	Nee	Ja		Nee	Nee		Extramuraal (outpatient)	Ik heb geen problemen met lopen	Ik heb geen problemen om mijzelf te wassen of aan te kleden	Ik heb geen problemen met mijn dagelijkse activiteiten	Ik heb geen pijn of andere klachten	Ik ben niet angstig of somber	11111	1	Zeker waar	Zeker waar	Zeker waar	Zeker waar	Een beetje waar	Niet waar	Zeker waar	Niet waar	Zeker waar	Zeker waar	Zeker waar	Een beetje waar	Niet waar	Zeker waar	Zeker waar	Niet waar		Zeker waar
22	Q6		Test	12	2015-11-19			Jongen	Marokko	Ja	Nee	Ja	Ja	ADHD	Nee	Nee	Nee	Nee	Ja		Weet ik niet	Weet ik niet		Extramuraal (outpatient)	Ik heb geen problemen met lopen	Ik heb geen problemen om mijzelf te wassen of aan te kleden	Ik heb geen problemen met mijn dagelijkse activiteiten	Ik heb geen pijn of andere klachten	Ik ben niet angstig of somber	11111	1	Zeker waar		Een beetje waar	Zeker waar	Een beetje waar	Een beetje waar	Een beetje waar	Zeker waar	Een beetje waar	Een beetje waar	Zeker waar	Niet waar	Zeker waar		Een beetje waar	Niet waar		Zeker waar
23	Q2		Test					Jongen	Nederland	Ja	Ja	Ja	Nee		Nee	Nee	Nee	Nee	Nee		Nee	Nee		Extramuraal (outpatient)	Ik heb geen problemen met lopen	Ik heb geen problemen om mijzelf te wassen of aan te kleden	Ik heb geen problemen met mijn dagelijkse activiteiten	Ik heb geen pijn of andere klachten	Ik ben niet angstig of somber	11111	1	Een beetje waar	Zeker waar	Niet waar	Een beetje waar	Zeker waar		Niet waar		Zeker waar	Zeker waar	Zeker waar	Niet waar	Een beetje waar	Niet waar	Niet waar	Niet waar		Niet waar
24	Q3		Test	12	2015-11-19			Jongen	Nederland	Ja	Nee	Nee	Nee		Nee	Nee	Nee	Nee	Ja	Om te zorgen dat ik niet druk wordt in mijn..	Nee	Weet ik niet		Extramuraal (outpatient)	Ik heb geen problemen met lopen	Ik heb geen problemen om mijzelf te wassen of aan te kleden	Ik heb geen problemen met mijn dagelijkse activiteiten	Ik heb geen pijn of andere klachten	Ik ben niet angstig of somber	11111	1		Een beetje waar	Niet waar	Een beetje waar	Niet waar	Een beetje waar	Zeker waar	Een beetje waar	Een beetje waar	Zeker waar	Zeker waar	Niet waar	Een beetje waar	Zeker waar	Een beetje waar	Zeker waar		Zeker waar
25	Q4		Test	12	2015-11-19			Jongen	Nederland	Ja	Nee	Nee	Nee		Nee	Nee	Nee	Nee	Nee		Nee	Nee		Extramuraal (outpatient)	Ik heb geen problemen met lopen	Ik heb geen problemen om mijzelf te wassen of aan te kleden	Ik heb geen problemen met mijn dagelijkse activiteiten	Ik heb geen pijn of andere klachten	Ik ben niet angstig of somber	11111	1	Zeker waar	Niet waar	Niet waar	Zeker waar	Een beetje waar	Een beetje waar	Zeker waar	Niet waar	Zeker waar	Niet waar	Zeker waar	Niet waar	Niet waar	Zeker waar	Een beetje waar	Niet waar		Zeker waar
26	Q6		Test	12	2015-11-16			Jongen	Nederland	Ja	Nee	Ja	Ja	Autisme	Nee	Nee	Nee	Nee	Ja	Autisme	Nee	Ja	Autisme	Extramuraal (outpatient)	Ik heb geen problemen met lopen	Ik heb geen problemen om mijzelf te wassen of aan te kleden	Ik heb enige problemen met mijn dagelijkse activiteiten	Ik heb geen pijn of andere klachten	Ik ben erg angstig of somber	11213	0.338	Een beetje waar	Zeker waar	Een beetje waar	Een beetje waar	Zeker waar	Niet waar	Een beetje waar	Zeker waar	Zeker waar	Zeker waar	Zeker waar	Niet waar	Een beetje waar	Niet waar	Zeker waar	Een beetje waar		Zeker waar
27	Q1		Test		2015-11-09			Jongen	Nederland	Ja	Nee	Ja	Ja	ADHD, DSD?	Nee	Ja	Nee	Nee	Nee		Nee	Ja	ADHD, DSD?	Extramuraal (outpatient)	Ik heb geen problemen met lopen	Ik heb geen problemen om mijzelf te wassen of aan te kleden	Ik heb geen problemen met mijn dagelijkse activiteiten	Ik heb geen pijn of andere klachten	Ik ben niet angstig of somber	11111	1	Zeker waar	Een beetje waar	Niet waar	Een beetje waar	Niet waar	Een beetje waar	Zeker waar	Zeker waar	Zeker waar	Zeker waar	Zeker waar	Niet waar	Niet waar	Een beetje waar	Zeker waar	Een beetje waar		Zeker waar
28	Q2		Test	16	2015-11-11			Jongen	Nederland	Ja	Nee	Nee	Nee		Ja	Ja	Nee	Nee	Nee		Ja	Nee			Ik heb geen problemen met lopen	Ik heb geen problemen om mijzelf te wassen of aan te kleden	Ik heb geen problemen met mijn dagelijkse activiteiten	Ik heb matige pijn of andere klachten	Ik ben niet angstig of somber	11121	0.843	Een beetje waar	Niet waar	Een beetje waar	Niet waar	Een beetje waar	Niet waar	Een beetje waar	Niet waar	Een beetje waar	Niet waar	Zeker waar	Niet waar	Niet waar	Zeker waar	Een beetje waar	Een beetje waar		Een beetje waar
29	Q2		Test	14				Jongen	Turkije	Ja	Ja	Ja	Nee		Ja	Ja	Ja	Nee	Ja	Paracetamol (doorgekrast)	Ja	Nee		Extramuraal (outpatient)	Ik heb geen problemen met lopen	Ik heb geen problemen om mijzelf te wassen of aan te kleden	Ik heb geen problemen met mijn dagelijkse activiteiten	Ik heb geen pijn of andere klachten	Ik ben niet angstig of somber	11111	1	Een beetje waar	Zeker waar	Een beetje waar	Niet waar	Een beetje waar	Zeker waar	Zeker waar	Zeker waar	Niet waar	Niet waar	Zeker waar	Niet waar	Niet waar					Zeker waar
30	Q3		Test	16	2015-11-11			Jongen	Ander land	Ja	Ja	Ja	Nee		Nee	Nee	Nee	Nee	Nee		Ja	Nee			Ik heb geen problemen met lopen	Ik heb geen problemen om mijzelf te wassen of aan te kleden	Ik heb geen problemen met mijn dagelijkse activiteiten	Ik heb matige pijn of andere klachten	Ik ben erg angstig of somber	11123	0.284	Zeker waar	Niet waar	Niet waar	Zeker waar	Niet waar	Zeker waar	Zeker waar	Een beetje waar	Zeker waar	Niet waar	Zeker waar	Een beetje waar	Niet waar	Zeker waar	Een beetje waar	Niet waar		Zeker waar
31	Q3		Test	15	2000-11-25			Jongen	Nederland	Ja	Nee	Ja	Nee		Nee	Ja	Nee	Nee	Nee		Nee	Nee		Extramuraal (outpatient)	Ik heb geen problemen met lopen	Ik heb geen problemen om mijzelf te wassen of aan te kleden	Ik heb geen problemen met mijn dagelijkse activiteiten	Ik heb geen pijn of andere klachten	Ik ben niet angstig of somber	11111	1	Niet waar	Een beetje waar	Niet waar	Zeker waar	Een beetje waar	Een beetje waar	Niet waar	Niet waar	Niet waar	Zeker waar	Een beetje waar	Niet waar	Zeker waar	Een beetje waar	Zeker waar	Niet waar		Een beetje waar
32	Q4		Test	18	2015-11-11			Jongen	Ander land	Ja	Nee	Nee	Nee		Ja	Ja	Ja	Nee	Ja	ADHD	Ja	Ja	ADHD	Extramuraal (outpatient)	Ik heb geen problemen met lopen	Ik heb geen problemen om mijzelf te wassen of aan te kleden	Ik heb geen problemen met mijn dagelijkse activiteiten	Ik heb matige pijn of andere klachten	Ik ben niet angstig of somber	11121	0.843	Zeker waar	Zeker waar	Niet waar	Zeker waar	Niet waar	Niet waar	Een beetje waar	Niet waar	Een beetje waar	Zeker waar	Zeker waar	Een beetje waar	Niet waar	Zeker waar	Zeker waar			Een beetje waar
33	Q4		Test	14	2015-11-16			Meisje	Nederland	Ja	Nee	Nee	Missing		Ja	Nee	Nee	Nee	Nee		Nee	Nee		Extramuraal (outpatient)	Ik heb geen problemen met lopen	Ik heb geen problemen om mijzelf te wassen of aan te kleden	Ik heb geen problemen met mijn dagelijkse activiteiten	Ik heb geen pijn of andere klachten	Ik ben niet angstig of somber	11111	1	Zeker waar		Niet waar	Een beetje waar	Een beetje waar	Niet waar	Een beetje waar	Niet waar	Zeker waar	Niet waar	Zeker waar	Niet waar	Niet waar	Een beetje waar	Een beetje waar	Niet waar		Zeker waar
34	Q4		Test	16	2015-11-10			Jongen	Nederland	Ja	Ja	Ja	Nee		Ja	Ja	Ja	Nee	Nee		Ja	Ja	ADHD, PPD-NOS	Extramuraal (outpatient)	Ik heb geen problemen met lopen	Ik heb geen problemen om mijzelf te wassen of aan te kleden	Ik heb geen problemen met mijn dagelijkse activiteiten	Ik heb geen pijn of andere klachten	Ik ben niet angstig of somber	11111	1	Zeker waar	Een beetje waar	Niet waar	Zeker waar	Niet waar	Een beetje waar	Niet waar	Zeker waar	Zeker waar	Een beetje waar	Zeker waar	Een beetje waar	Niet waar	Zeker waar	Een beetje waar	Een beetje waar		Zeker waar
35	Q4		Test	16				Meisje	Nederland	Ja	Ja	Nee	Nee		Nee	Nee	Nee	Nee	Ja	M'n hoofd (drukte)	Nee	Ja	Reactieve hechtingsstoornis	Extramuraal (outpatient)	Ik heb geen problemen met lopen	Ik heb geen problemen om mijzelf te wassen of aan te kleden	Ik heb enige problemen met mijn dagelijkse activiteiten	Ik heb matige pijn of andere klachten	Ik ben matig angstig of somber	11222	0.687	Zeker waar	Een beetje waar	Niet waar	Een beetje waar	Een beetje waar	Zeker waar	Zeker waar	Zeker waar	Zeker waar	Niet waar	Een beetje waar	Niet waar	Zeker waar	Een beetje waar	Niet waar	Zeker waar		Zeker waar
36	Q5		Test	16	2015-11-12			Jongen	Ander land	Ja	Nee	Ja	Nee		Nee	Nee	Nee	Nee	Nee		Ja	Nee		Extramuraal (outpatient)	Ik heb geen problemen met lopen	Ik heb geen problemen om mijzelf te wassen of aan te kleden	Ik heb geen problemen met mijn dagelijkse activiteiten	Ik heb geen pijn of andere klachten	Ik ben niet angstig of somber	11111	1	Zeker waar	Niet waar	Niet waar	Zeker waar	Niet waar	Een beetje waar	Zeker waar	Niet waar	Zeker waar	Niet waar	Zeker waar	Niet waar	Niet waar	Zeker waar	Niet waar	Niet waar		Zeker waar
37	Q5		Test	16				Jongen	Marokko	Ja	Nee	Ja	Nee		Ja	Ja	Ja	Ja	Nee		Ja	Ja	ODD	Extramuraal (outpatient)	Ik heb geen problemen met lopen	Ik heb geen problemen om mijzelf te wassen of aan te kleden	Ik heb geen problemen met mijn dagelijkse activiteiten	Ik heb geen pijn of andere klachten	Ik ben niet angstig of somber	11111	1	Een beetje waar	Een beetje waar	Niet waar	Zeker waar	Een beetje waar	Een beetje waar	Een beetje waar	Niet waar	Een beetje waar	Niet waar	Niet waar	Niet waar	Niet waar	Zeker waar	Een beetje waar	Niet waar		Zeker waar
38	Q5		Test	14	2015-11-10			Jongen	Nederland	Ja	Nee	Ja	Nee		Nee	Nee	Nee	Nee	Nee		Nee	Nee		Extramuraal (outpatient)	Ik heb geen problemen met lopen	Ik heb geen problemen om mijzelf te wassen of aan te kleden	Ik heb geen problemen met mijn dagelijkse activiteiten	Ik heb geen pijn of andere klachten	Ik ben niet angstig of somber	11111	1	Zeker waar	Een beetje waar	Niet waar	Zeker waar	Niet waar	Niet waar	Zeker waar	Niet waar	Een beetje waar	Niet waar	Zeker waar	Niet waar	Niet waar	Zeker waar	Niet waar	Niet waar		Zeker waar
39	Q5		Test	15	2015-11-02			Jongen	Nederland	Ja	Nee	Ja	Nee		Nee	Nee	Nee	Nee	Nee		Nee	Ja	ADHD, impulsief	Extramuraal (outpatient)	Ik heb geen problemen met lopen	Ik heb geen problemen om mijzelf te wassen of aan te kleden	Ik heb geen problemen met mijn dagelijkse activiteiten	Ik heb geen pijn of andere klachten	Ik ben niet angstig of somber	11111	1	Zeker waar	Een beetje waar	Niet waar	Zeker waar	Niet waar	Niet waar	Zeker waar	Niet waar	Zeker waar	Zeker waar	Zeker waar	Niet waar	Niet waar	Zeker waar	Een beetje waar	Een beetje waar		Zeker waar
40	Q6		Test	15				Jongen	Nederland	Ja	Nee	Ja	Nee		Ja	Ja	Nee	Nee	Nee		Nee	Ja	PTSS	Extramuraal (outpatient)	Ik heb geen problemen met lopen	Ik heb geen problemen om mijzelf te wassen of aan te kleden	Ik heb geen problemen met mijn dagelijkse activiteiten	Ik heb matige pijn of andere klachten	Ik ben niet angstig of somber	11121	0.843	Een beetje waar	Zeker waar	Niet waar	Zeker waar	Een beetje waar	Niet waar	Een beetje waar	Niet waar	Een beetje waar	Zeker waar	Zeker waar	Niet waar	Niet waar	Een beetje waar	Een beetje waar	Niet waar		Zeker waar
41	Q1		Test	16				Jongen		Ja	Ja	Ja	Nee		Ja	Ja	Ja	Nee	Ja	Constipatie	Ja	Ja	ADD, PTSS	Extramuraal (outpatient)	Ik heb geen problemen met lopen	Ik heb geen problemen om mijzelf te wassen of aan te kleden	Ik heb geen problemen met mijn dagelijkse activiteiten	Ik heb geen pijn of andere klachten	Ik ben erg angstig of somber	11113	0.37	Zeker waar	Niet waar	Niet waar	Zeker waar	Een beetje waar	Niet waar	Niet waar	Niet waar	Een beetje waar	Niet waar	Zeker waar	Niet waar	Zeker waar	Een beetje waar	Zeker waar	Zeker waar		Zeker waar
42	Q3		Test	17	2015-11-11			Jongen	Nederland	Ja	Nee	Nee	Ja	Scoliose	Nee	Nee	Nee	Nee	Ja	ADD, PDD-NOS	Nee	Ja	ADD, PDD-NOS	Extramuraal (outpatient)	Ik heb enige problemen met lopen	Ik heb geen problemen om mijzelf te wassen of aan te kleden	Ik heb enige problemen met mijn dagelijkse activiteiten	Ik heb geen pijn of andere klachten	Ik ben niet angstig of somber	21211	0.861	Zeker waar	Niet waar	Niet waar	Een beetje waar	Niet waar	Zeker waar	Zeker waar	Een beetje waar	Zeker waar	Zeker waar	Niet waar	Niet waar	Niet waar	Een beetje waar	Een beetje waar	Een beetje waar		Een beetje waar
43	Q5		Test	14	2015-11-23			Jongen	Ander land	Ja	Nee	Ja	Nee		Ja	Ja	Ja	Nee	Ja	Me rust	Ja	Nee		Intramuraal (inpatient)	Ik heb geen problemen met lopen	Ik heb geen problemen om mijzelf te wassen of aan te kleden	Ik heb geen problemen met mijn dagelijkse activiteiten	Ik heb geen pijn of andere klachten	Ik ben niet angstig of somber	11111	1	Zeker waar	Niet waar	Niet waar	Zeker waar	Niet waar	Een beetje waar	Zeker waar	Niet waar	Zeker waar	Niet waar	Zeker waar	Niet waar	Niet waar	Zeker waar	Niet waar	Niet waar		Zeker waar
44	Q4		Test	16				Jongen	Nederland	Ja	Ja	Nee	Nee		Ja	Nee	Nee	Nee	Nee		Nee	Nee		Intramuraal (inpatient)	Ik heb geen problemen met lopen	Ik heb geen problemen om mijzelf te wassen of aan te kleden	Ik heb geen problemen met mijn dagelijkse activiteiten	Ik heb geen pijn of andere klachten	Ik ben matig angstig of somber	11112	0.805	Zeker waar	Een beetje waar	Niet waar	Zeker waar	Niet waar	Zeker waar	Zeker waar	Niet waar	Een beetje waar	Niet waar	Zeker waar	Niet waar	Niet waar	Zeker waar	Zeker waar	Niet waar		Zeker waar
45	Q1		Test	16				Jongen	Nederland	Ja	Nee	Nee	Nee		Ja	Nee	Weet ik niet	Nee	Ja	Slaap pillen	Ja	Weet ik niet		Intramuraal (inpatient)	Ik heb geen problemen met lopen	Ik heb geen problemen om mijzelf te wassen of aan te kleden	Ik heb enige problemen met mijn dagelijkse activiteiten	Ik heb matige pijn of andere klachten	Ik ben niet angstig of somber	11221	0.811
46	Q2		Test	17	2015-11-24			Jongen	Nederland	Nee	Nee	Nee	Ja	PDD-NOS	Ja	Nee	Nee	Nee	Ja	PDD-NOS	Ja	Ja	PDD-NOS	Intramuraal (inpatient)	Ik heb geen problemen met lopen	Ik heb geen problemen om mijzelf te wassen of aan te kleden	Ik heb geen problemen met mijn dagelijkse activiteiten	Ik heb matige pijn of andere klachten	Ik ben niet angstig of somber	11121	0.843	Zeker waar	Niet waar	Niet waar	Een beetje waar	Niet waar	Een beetje waar	Zeker waar	Niet waar	Zeker waar	Niet waar	Een beetje waar	Niet waar	Niet waar	Zeker waar	Zeker waar	Zeker waar		Zeker waar
47	Q3		Test	15				Jongen	Nederland	Ja	Nee	Nee	Ja	Syndroom	Ja	Nee	Ja	Ja	Ja	Astma	Ja	Weet ik niet		Intramuraal (inpatient)	Ik heb geen problemen met lopen	Ik heb geen problemen om mijzelf te wassen of aan te kleden	Ik heb geen problemen met mijn dagelijkse activiteiten	Ik heb geen pijn of andere klachten	Ik ben niet angstig of somber	11111	1	Zeker waar	Zeker waar		Een beetje waar	Zeker waar		Een beetje waar			Zeker waar	Een beetje waar	Niet waar	Een beetje waar			Een beetje waar
48	Q1		Test	15	2015-11-10			Meisje		Ja	Nee	Nee	Ja		Nee	Nee	Nee	Nee	Ja		Ja	Nee		Extramuraal (outpatient)	Ik heb enige problemen met lopen	Ik heb geen problemen om mijzelf te wassen of aan te kleden	Ik heb geen problemen met mijn dagelijkse activiteiten	Ik heb matige pijn of andere klachten	Ik ben niet angstig of somber	21121	0.807	Een beetje waar	Een beetje waar	Zeker waar	Een beetje waar	Een beetje waar		Een beetje waar	Niet waar	Een beetje waar		Zeker waar	Een beetje waar	Niet waar	Een beetje waar	Een beetje waar	Niet waar
49	Q5		Test	12	2015-11-25			Jongen	Nederland	Ja	Nee	Nee	Nee		Nee	Nee	Nee	Nee	Ja	De drukte	Weet ik niet	Weet ik niet		Extramuraal (outpatient)	Ik heb geen problemen met lopen	Ik heb geen problemen om mijzelf te wassen of aan te kleden	Ik heb geen problemen met mijn dagelijkse activiteiten	Ik heb geen pijn of andere klachten	Ik ben niet angstig of somber	11111	1	Zeker waar	Een beetje waar	Niet waar	Niet waar	Niet waar	Zeker waar	Een beetje waar	Niet waar	Niet waar	Niet waar	Zeker waar	Een beetje waar	Niet waar	Zeker waar	Een beetje waar	Niet waar		Zeker waar
50	Q3		Test	16	2015-11-26			Meisje	Nederland	Ja	Ja	Nee	Nee		Nee	Nee	Nee	Nee	Nee		Nee	Nee		Extramuraal (outpatient)	Ik heb geen problemen met lopen	Ik heb geen problemen om mijzelf te wassen of aan te kleden	Ik heb geen problemen met mijn dagelijkse activiteiten	Ik heb geen pijn of andere klachten	Ik ben niet angstig of somber	11111	1	Zeker waar	Zeker waar	Een beetje waar	Zeker waar	Een beetje waar	Een beetje waar	Een beetje waar	Een beetje waar	Zeker waar	Zeker waar	Een beetje waar	Een beetje waar	Niet waar	Een beetje waar	Zeker waar	Een beetje waar		Zeker waar
51	Q5		Test	12	2015-11-26			Jongen	Nederland	Ja	Nee	Nee	Nee		Nee	Nee	Nee	Nee	Nee		Nee	Nee		Extramuraal (outpatient)	Ik heb geen problemen met lopen	Ik heb geen problemen om mijzelf te wassen of aan te kleden	Ik heb geen problemen met mijn dagelijkse activiteiten	Ik heb geen pijn of andere klachten	Ik ben matig angstig of somber	11112	0.805	Zeker waar	Een beetje waar		Zeker waar	Een beetje waar	Een beetje waar	Een beetje waar	Zeker waar	Zeker waar		Een beetje waar	Niet waar	Een beetje waar	Zeker waar	Zeker waar	Zeker waar		Zeker waar
52	Q4		Test	16	2015-11-26			Jongen	Ander land	Ja			Nee		Nee	Nee	Nee	Nee	Ja	Diabetis	Nee	Weet ik niet		Extramuraal (outpatient)	Ik heb geen problemen met lopen	Ik heb geen problemen om mijzelf te wassen of aan te kleden	Ik heb geen problemen met mijn dagelijkse activiteiten	Ik heb geen pijn of andere klachten	Ik ben niet angstig of somber	11111	1	Zeker waar	Niet waar	Een beetje waar	Een beetje waar	Niet waar	Zeker waar	Zeker waar	Niet waar	Zeker waar	Niet waar	Zeker waar	Niet waar	Een beetje waar	Zeker waar	Een beetje waar	Niet waar		Zeker waar
53	Q6		Test	15	2015-11-26			Meisje	Nederland	Ja	Nee	Nee	Nee		Ja	Nee	Nee	Nee	Nee		Ja	Nee		Extramuraal (outpatient)	Ik heb geen problemen met lopen	Ik heb geen problemen om mijzelf te wassen of aan te kleden	Ik heb geen problemen met mijn dagelijkse activiteiten	Ik heb geen pijn of andere klachten	Ik ben niet angstig of somber	11111	1	Zeker waar	Een beetje waar	Niet waar	Zeker waar	Een beetje waar	Een beetje waar	Een beetje waar	Niet waar	Zeker waar	Een beetje waar	Zeker waar	Niet waar	Een beetje waar	Zeker waar	Een beetje waar	Een beetje waar		Zeker waar
54	Q4		Test	17	2015-12-01			Meisje	Nederland	Ja	Ja	Ja	Nee		Nee	Ja	Nee	Nee	Ja	Concentratieproblemen	Nee	Ja	Dysthyme stoornis, mogelijk ADD	Extramuraal (outpatient)	Ik heb geen problemen met lopen	Ik heb geen problemen om mijzelf te wassen of aan te kleden	Ik heb enige problemen met mijn dagelijkse activiteiten	Ik heb matige pijn of andere klachten	Ik ben matig angstig of somber	11222	0.687	Zeker waar	Zeker waar	Zeker waar	Zeker waar	Een beetje waar	Zeker waar	Zeker waar	Zeker waar	Zeker waar	Een beetje waar	Zeker waar	Niet waar	Een beetje waar	Zeker waar	Zeker waar	Zeker waar		Een beetje waar
55	Q5		Test	16	2015-12-01			Meisje	Nederland	Ja	Ja	Ja	Nee		Nee	Nee	Nee	Nee	Nee		Nee	Weet ik niet		Extramuraal (outpatient)	Ik heb geen problemen met lopen	Ik heb geen problemen om mijzelf te wassen of aan te kleden	Ik heb geen problemen met mijn dagelijkse activiteiten	Ik heb matige pijn of andere klachten				Zeker waar	Niet waar	Een beetje waar	Zeker waar	Niet waar	Een beetje waar	Zeker waar	Zeker waar	Zeker waar	Een beetje waar	Zeker waar	Niet waar	Niet waar	Een beetje waar	Niet waar	Zeker waar		Zeker waar
56	Q2		Test	14				Meisje	Nederland	Ja	Nee	Ja	Ja	Autisme	Nee	Nee	Nee	Nee	Ja	Minder druk te zijn en implosiefheid	Nee	Weet ik niet		Extramuraal (outpatient)	Ik heb geen problemen met lopen	Ik heb geen problemen om mijzelf te wassen of aan te kleden	Ik heb enige problemen met mijn dagelijkse activiteiten	Ik heb geen pijn of andere klachten	Ik ben niet angstig of somber	11211	0.897	Zeker waar	Een beetje waar	Zeker waar	Niet waar	Niet waar	Niet waar	Een beetje waar	Een beetje waar	Zeker waar	Een beetje waar	Zeker waar	Niet waar	Niet waar	Zeker waar	Zeker waar	Een beetje waar		Zeker waar
57	Q2		Test	17	2015-11-09			Jongen	Nederland	Ja	Nee	Ja	Nee		Ja	Ja	Ja	Weet ik niet	Nee		Ja	Nee			Ik heb geen problemen met lopen	Ik heb geen problemen om mijzelf te wassen of aan te kleden	Ik heb geen problemen met mijn dagelijkse activiteiten	Ik heb geen pijn of andere klachten	Ik ben niet angstig of somber	11111	1	Een beetje waar	Een beetje waar	Niet waar	Zeker waar	Niet waar	Zeker waar	Een beetje waar	Een beetje waar	Een beetje waar	Een beetje waar	Zeker waar	Niet waar	Niet waar	Zeker waar	Een beetje waar	Niet waar		Een beetje waar
58	Q1		Test	16	2015-12-08			Jongen	Ander land	Ja	Ja	Nee	Ja	ADHD	Nee	Nee	Nee	Nee	Ja	ADHD	Nee	Nee		Extramuraal (outpatient)	Ik heb geen problemen met lopen	Ik heb geen problemen om mijzelf te wassen of aan te kleden	Ik heb geen problemen met mijn dagelijkse activiteiten	Ik heb matige pijn of andere klachten	Ik ben erg angstig of somber	11123	0.284	Een beetje waar	Zeker waar	Niet waar	Zeker waar	Zeker waar	Niet waar		Zeker waar	Zeker waar	Zeker waar	Niet waar	Niet waar	Een beetje waar	Een beetje waar	Zeker waar	Een beetje waar		Zeker waar
59	Q1		Test	18	2015-12-08			Jongen	Nederland	Ja	Ja	Ja	Nee		Nee	Nee	Nee	Nee	Ja	Prikkels, angst	Nee	Ja	MCDD	Extramuraal (outpatient)	Ik heb geen problemen met lopen	Ik heb geen problemen om mijzelf te wassen of aan te kleden	Ik heb enige problemen met mijn dagelijkse activiteiten	Ik heb matige pijn of andere klachten	Ik ben matig angstig of somber	11222	0.687	Een beetje waar	Niet waar	Zeker waar	Niet waar	Een beetje waar	Zeker waar	Zeker waar	Zeker waar	Niet waar	Een beetje waar	Zeker waar	Niet waar	Een beetje waar	Zeker waar	Een beetje waar	Zeker waar		Een beetje waar
60	Q1		Test	17				Jongen	Nederland	Ja	Ja	Ja		ADHD	Nee	Nee	Nee	Nee	Ja	ADHD	Nee	Nee			Ik heb geen problemen met lopen	Ik heb enige problemen om mijzelf te wassen of aan te kleden	Ik heb geen problemen met mijn dagelijkse activiteiten	Ik heb matige pijn of andere klachten	Ik ben matig angstig of somber	12122	0.637
61	Q2		Test	16	2015-12-08			Jongen	Nederland	Ja	Nee	Ja	Nee		Nee	Nee	Nee	Nee	Ja	Concentratie en rust tegen depressie	Nee	Ja	Autisme (meerdere vormen)	Extramuraal (outpatient)	Ik heb geen problemen met lopen	Ik heb geen problemen om mijzelf te wassen of aan te kleden	Ik heb enige problemen met mijn dagelijkse activiteiten		Ik ben niet angstig of somber			Zeker waar	Zeker waar	Niet waar	Niet waar	Een beetje waar	Een beetje waar	Zeker waar	Niet waar		Een beetje waar	Zeker waar	Niet waar	Een beetje waar	Zeker waar	Zeker waar	Een beetje waar		Zeker waar
62	Q2		Test	18	2015-12-09			Jongen	Nederland	Ja	Ja	Ja	Ja	Dyslexie	Nee	Ja	Nee	Nee	Ja	Weet ik niet	Nee	Ja	PDD-NOS	Extramuraal (outpatient)	Ik heb geen problemen met lopen	Ik heb geen problemen om mijzelf te wassen of aan te kleden	Ik heb enige problemen met mijn dagelijkse activiteiten	Ik heb geen pijn of andere klachten	Ik ben niet angstig of somber	11211	0.897	Zeker waar	Een beetje waar	Een beetje waar	Zeker waar	Een beetje waar	Niet waar	Zeker waar	Een beetje waar	Zeker waar	Niet waar	Zeker waar	Niet waar	Een beetje waar	Zeker waar	Een beetje waar	Een beetje waar		Zeker waar
63	Q3		Test	18				Jongen	Nederland	Ja	Nee	Nee	Nee		Ja	Ja	Ja	Nee	Nee		Nee	Ja	PDD-NOS	Extramuraal (outpatient)	Ik heb geen problemen met lopen	Ik heb geen problemen om mijzelf te wassen of aan te kleden	Ik heb geen problemen met mijn dagelijkse activiteiten	Ik heb geen pijn of andere klachten	Ik ben niet angstig of somber	11111	1	Een beetje waar	Zeker waar	Niet waar	Zeker waar	Niet waar	Zeker waar	Een beetje waar	Zeker waar	Een beetje waar	Een beetje waar	Zeker waar	Een beetje waar	Niet waar		Zeker waar	Niet waar		Zeker waar
64	Q4		Test	17				Meisje	Nederland	Ja	Nee	Nee			Ja	Ja	Nee	Nee	Ja	ADHD, Anti-depressiva	Nee			Extramuraal (outpatient)	Ik heb geen problemen met lopen	Ik heb geen problemen om mijzelf te wassen of aan te kleden	Ik heb enige problemen met mijn dagelijkse activiteiten		Ik ben niet angstig of somber			Een beetje waar	Zeker waar	Zeker waar	Zeker waar	Zeker waar	Niet waar	Een beetje waar	Een beetje waar	Zeker waar	Een beetje waar	Zeker waar	Niet waar	Niet waar	Een beetje waar	Zeker waar	Zeker waar		Zeker waar
65	Q5		Test	17	2015-12-08			Jongen	Nederland	Ja	Nee	Nee	Nee		Nee	Nee	Nee	Nee	Weer ik neit		Nee	Weet ik niet		Extramuraal (outpatient)	Ik heb geen problemen met lopen	Ik heb geen problemen om mijzelf te wassen of aan te kleden	Ik heb geen problemen met mijn dagelijkse activiteiten	Ik heb geen pijn of andere klachten	Ik ben erg angstig of somber	11113	0.37	Een beetje waar	Niet waar	Een beetje waar	Niet waar	Niet waar	Zeker waar	Zeker waar	Zeker waar	Niet waar	Een beetje waar	Niet waar	Niet waar	Zeker waar	Zeker waar	Niet waar	Zeker waar		Een beetje waar
66	Q5		Test	18	2015-12-09			Jongen	Nederland	Ja	Nee	Nee	Nee		Nee	Nee	Nee	Nee	Nee		Nee	Nee		Extramuraal (outpatient)	Ik heb geen problemen met lopen	Ik heb geen problemen om mijzelf te wassen of aan te kleden	Ik heb geen problemen met mijn dagelijkse activiteiten	Ik heb geen pijn of andere klachten	Ik ben niet angstig of somber	11111	1	Een beetje waar	Een beetje waar	Niet waar	Een beetje waar	Niet waar	Niet waar	Een beetje waar	Niet waar	Een beetje waar	Niet waar	Zeker waar	Niet waar	Niet waar	Een beetje waar	Een beetje waar	Niet waar		Een beetje waar
67	Q6		Test	17	2015-12-09			Meisje	Marokko	Ja	Nee	Nee	Nee		Nee		Nee	Nee	Nee		Nee	Nee		Extramuraal (outpatient)	Ik heb geen problemen met lopen	Ik heb geen problemen om mijzelf te wassen of aan te kleden	Ik heb geen problemen met mijn dagelijkse activiteiten	Ik heb matige pijn of andere klachten	Ik ben niet angstig of somber	11121	0.843	Zeker waar	Een beetje waar	Een beetje waar	Zeker waar	Een beetje waar	Zeker waar	Zeker waar	Niet waar	Een beetje waar	Een beetje waar	Een beetje waar	Een beetje waar	Niet waar	Een beetje waar	Een beetje waar	Niet waar		Zeker waar
68	Q3		Test	17				Meisje	Nederland	Ja	Ja	Ja	Nee		Ja	Ja	Ja	Nee	Nee		Ja	Ja	Angststoornis, stemmingstoornis		Ik heb geen problemen met lopen	Ik heb geen problemen om mijzelf te wassen of aan te kleden	Ik heb geen problemen met mijn dagelijkse activiteiten	Ik heb matige pijn of andere klachten	Ik ben matig angstig of somber	11122	0.719	Zeker waar	Een beetje waar	Zeker waar	Zeker waar	Zeker waar	Een beetje waar	Niet waar	Zeker waar	Zeker waar	Een beetje waar	Zeker waar	Niet waar	Zeker waar	Een beetje waar	Een beetje waar	Zeker waar		Zeker waar
69	Q5		Test	13	2015-11-24			Jongen	Nederland	Ja	Nee	Ja	Ja	Diabetes	Nee	Nee	Nee	Nee	Ja	Insuline	Nee	Ja	Gegeneraliseerde angststoornis	Extramuraal (outpatient)	Ik heb geen problemen met lopen	Ik heb geen problemen om mijzelf te wassen of aan te kleden	Ik heb geen problemen met mijn dagelijkse activiteiten	Ik heb geen pijn of andere klachten	Ik ben matig angstig of somber	11112	0.805	Zeker waar	Een beetje waar	Zeker waar	Zeker waar	Niet waar	Niet waar	Een beetje waar	Een beetje waar	Zeker waar	Zeker waar	Zeker waar	Niet waar	Zeker waar	Zeker waar	Zeker waar	Zeker waar		Zeker waar
70	Q2		Test	15				Meisje	Nederland	Ja	Nee	Nee	Nee		Ja	Ja	Nee	Nee	Nee		Nee	Ja			Ik heb geen problemen met lopen	Ik heb geen problemen om mijzelf te wassen of aan te kleden	Ik heb enige problemen met mijn dagelijkse activiteiten	Ik heb matige pijn of andere klachten	Ik ben matig angstig of somber	11222	0.687	Zeker waar	Zeker waar	Een beetje waar	Zeker waar	Zeker waar	Zeker waar	Een beetje waar	Zeker waar	Zeker waar	Een beetje waar	Een beetje waar	Een beetje waar	Een beetje waar	Een beetje waar	Zeker waar	Zeker waar		Zeker waar
71	Q4		Test	16	2015-11-16			Meisje	Nederland	Ja	Nee	Ja	Weet ik niet		Ja	Ja	Nee	Nee	Ja	ADHD, stemmingswisselingen	Nee	Ja	ADHD	Extramuraal (outpatient)	Ik heb geen problemen met lopen	Ik heb geen problemen om mijzelf te wassen of aan te kleden	Ik heb geen problemen met mijn dagelijkse activiteiten	Ik heb matige pijn of andere klachten	Ik ben niet angstig of somber	11121	0.843	Zeker waar	Een beetje waar	Niet waar	Zeker waar	Niet waar	Niet waar	Een beetje waar	Een beetje waar	Zeker waar	Een beetje waar	Zeker waar	Niet waar	Een beetje waar	Zeker waar	Een beetje waar	Een beetje waar		Zeker waar
72	Q3		Test	17	2015-11-11			Meisje	Nederland	Ja	Nee	Nee	Nee		Ja	Nee	Nee	Nee	Nee		Ja	Nee		Intramuraal (inpatient)	Ik heb geen problemen met lopen	Ik heb geen problemen om mijzelf te wassen of aan te kleden	Ik heb geen problemen met mijn dagelijkse activiteiten	Ik heb geen pijn of andere klachten	Ik ben niet angstig of somber	11111	1	Zeker waar	Een beetje waar	Niet waar	Zeker waar	Niet waar	Zeker waar	Een beetje waar	Een beetje waar	Zeker waar	Zeker waar	Zeker waar	Niet waar	Niet waar	Zeker waar	Zeker waar	Zeker waar		Zeker waar
73	Q3		Test	17				Jongen	Nederland	Ja	Ja	Ja	Nee		Nee	Ja	Nee	Nee	Ja	Chill	Nee	Ja	PTSS	Extramuraal (outpatient)	Ik heb geen problemen met lopen	Ik heb geen problemen om mijzelf te wassen of aan te kleden	Ik heb enige problemen met mijn dagelijkse activiteiten	Ik heb matige pijn of andere klachten	Ik ben matig angstig of somber	11222	0.687	Zeker waar	Een beetje waar	Een beetje waar	Zeker waar	Een beetje waar	Niet waar	Een beetje waar	Een beetje waar	Zeker waar	Een beetje waar	Zeker waar	Niet waar	Een beetje waar	Zeker waar	Een beetje waar	Niet waar		Zeker waar
74	Q1		Test	14				Jongen	Nederland	Ja	Nee	Ja	Nee		Ja	Nee	Ja	Nee	Ja	Slapen	Ja	Nee		Intramuraal (inpatient)	Ik heb geen problemen met lopen	Ik heb geen problemen om mijzelf te wassen of aan te kleden	Ik heb geen problemen met mijn dagelijkse activiteiten	Ik heb geen pijn of andere klachten	Ik ben matig angstig of somber	11112	0.805	Een beetje waar	Een beetje waar	Niet waar	Zeker waar	Niet waar	Niet waar	Een beetje waar	Een beetje waar	Zeker waar	Een beetje waar	Zeker waar	Niet waar	Niet waar	Zeker waar	Een beetje waar	Niet waar		Zeker waar
75	Q2		Test	15				Meisje	Nederland	Ja	Nee	Ja	Nee		Ja	Ja	Nee	Nee	Nee		Ja	Nee		Intramuraal (inpatient)	Ik heb geen problemen met lopen	Ik heb geen problemen om mijzelf te wassen of aan te kleden	Ik heb geen problemen met mijn dagelijkse activiteiten	Ik heb geen pijn of andere klachten	Ik ben niet angstig of somber	11111	1	Zeker waar	Zeker waar	Niet waar	Zeker waar	Niet waar	Een beetje waar	Zeker waar	Niet waar	Zeker waar	Niet waar	Een beetje waar	Niet waar	Niet waar	Zeker waar	Een beetje waar	Niet waar		Zeker waar
76	Q5		Test	17				Meisje	Nederland	Nee	Ja	Ja	Nee		Ja	Ja	Nee	Nee	Ja	Slapen	Nee	Nee		Intramuraal (inpatient)	Ik heb geen problemen met lopen	Ik heb geen problemen om mijzelf te wassen of aan te kleden	Ik heb enige problemen met mijn dagelijkse activiteiten	Ik heb geen pijn of andere klachten	Ik ben niet angstig of somber	11211	0.897	Zeker waar	Een beetje waar	Niet waar	Zeker waar	Een beetje waar	Niet waar	Een beetje waar	Niet waar	Zeker waar	Niet waar	Zeker waar	Niet waar	Niet waar	Een beetje waar	Een beetje waar	Een beetje waar		Zeker waar
77	Q4		Test	17	2015-11-06			Meisje	Nederland	Ja	Nee	Ja	Ja	Diabetes	Ja	Nee	Nee	Nee	Ja	Slapen, angst en psychoses	Nee	Ja	PTSS, ouder-kind relatie probleem, bedreigde persoonlijkheidsstoornis, depressief	Intramuraal (inpatient)	Ik heb enige problemen met lopen	Ik heb geen problemen om mijzelf te wassen of aan te kleden	Ik heb enige problemen met mijn dagelijkse activiteiten	Ik heb matige pijn of andere klachten	Ik ben erg angstig of somber	21223	0.216	Zeker waar	Zeker waar	Zeker waar	Zeker waar	Niet waar	Zeker waar	Een beetje waar	Zeker waar	Een beetje waar	Zeker waar	Zeker waar	Niet waar	Een beetje waar	Een beetje waar	Zeker waar	Zeker waar		Zeker waar
78	Q1		Test	13				Jongen	Nederland	Ja	Nee	Ja	Nee		Nee	Nee	Nee	Nee	Nee		Nee	Ja		Extramuraal (outpatient)	Ik heb geen problemen met lopen	Ik heb geen problemen om mijzelf te wassen of aan te kleden	Ik heb enige problemen met mijn dagelijkse activiteiten	Ik heb geen pijn of andere klachten	Ik ben matig angstig of somber	11212	0.773	Zeker waar	Niet waar	Niet waar	Een beetje waar	Niet waar	Een beetje waar	Niet waar	Een beetje waar	Zeker waar	Niet waar	Een beetje waar	Niet waar	Niet waar	Zeker waar	Niet waar	Een beetje waar		Niet waar
79	Q6		Test	17	2015-11-23			Meisje	Nederland	Ja	Nee	Nee	Nee		Ja	Ja	Nee	Nee	Nee		Ja	Ja	Veel		Ik heb geen problemen met lopen	Ik heb geen problemen om mijzelf te wassen of aan te kleden	Ik heb geen problemen met mijn dagelijkse activiteiten	Ik heb geen pijn of andere klachten	Ik ben niet angstig of somber	11111	1	Zeker waar	Een beetje waar	Niet waar	Zeker waar	Niet waar	Een beetje waar	Een beetje waar	Zeker waar	Zeker waar	Een beetje waar	Zeker waar	Niet waar	Een beetje waar	Een beetje waar	Zeker waar	Zeker waar		Een beetje waar
80	Q3		Test	17				Meisje	Nederland	Ja	Ja	Ja	Nee		Nee	Nee	Nee	Nee	Nee		Nee	Weet ik niet		Extramuraal (outpatient)	Ik heb geen problemen met lopen	Ik heb geen problemen om mijzelf te wassen of aan te kleden	Ik heb geen problemen met mijn dagelijkse activiteiten	Ik heb matige pijn of andere klachten	Ik ben matig angstig of somber	11122	0.719	Zeker waar	Een beetje waar	Een beetje waar	Een beetje waar	Niet waar	Zeker waar	Een beetje waar	Zeker waar	Zeker waar	Zeker waar	Zeker waar	Een beetje waar	Een beetje waar	Zeker waar	Een beetje waar	Zeker waar		Zeker waar
81	Q6		Test	16	2015-11-25			Meisje	Nederland	Ja	Nee	Ja	Nee		Ja	Ja	Ja	Nee	Ja	Melatonine, Valeriaan, Oxazepam voor slapen en boosheid	Nee	Weet ik niet		Intramuraal (inpatient)								Een beetje waar	Zeker waar	Zeker waar	Een beetje waar	Een beetje waar	Niet waar	Een beetje waar	Een beetje waar	Zeker waar	Een beetje waar	Zeker waar	Niet waar	Een beetje waar	Een beetje waar	Zeker waar	Zeker waar		Zeker waar
82	Q3		Test	17				Meisje	Nederland	Ja	Nee	Ja	Nee		Ja	Nee	Nee	Nee	Nee		Ja	Nee		Intramuraal (inpatient)	Ik heb geen problemen met lopen	Ik heb geen problemen om mijzelf te wassen of aan te kleden	Ik heb geen problemen met mijn dagelijkse activiteiten	Ik heb geen pijn of andere klachten	Ik ben niet angstig of somber	11111	1	Zeker waar	Niet waar	Niet waar	Zeker waar	Niet waar	Niet waar	Niet waar	Niet waar	Zeker waar	Niet waar	Zeker waar	Niet waar	Niet waar	Een beetje waar	Niet waar	Niet waar		Zeker waar
83	Q5		Test	14	2015-11-25			Meisje	Nederland	Ja	Ja	Nee	Nee		Nee	Nee	Nee	Nee	Ja	Anticonceptie	Nee	Nee		Intramuraal (inpatient)	Ik heb geen problemen met lopen	Ik heb geen problemen om mijzelf te wassen of aan te kleden	Ik heb geen problemen met mijn dagelijkse activiteiten	Ik heb geen pijn of andere klachten	Ik ben niet angstig of somber	11111	1	Niet waar
84	Q2		Test	17	2015-11-23			Meisje	Ander land	Nee	Nee	Nee	Ja	Cerebrale Parase (cp)	Nee	Ja	Nee	Nee	Nee		Nee	Nee			Ik heb enige problemen met lopen	Ik heb geen problemen om mijzelf te wassen of aan te kleden	Ik heb geen problemen met mijn dagelijkse activiteiten	Ik heb geen pijn of andere klachten	Ik ben matig angstig of somber	21112	0.769	Zeker waar	Een beetje waar	Niet waar	Een beetje waar		Een beetje waar	Zeker waar	Zeker waar	Een beetje waar	Een beetje waar	Zeker waar	Niet waar	Een beetje waar	Een beetje waar	Niet waar	Zeker waar		Zeker waar
85	Q1		Test	16	2015-11-23			Meisje	Nederland	Ja	Nee	Ja	Weet ik niet		Ja		Ja	Nee	Nee		Ja			Intramuraal (inpatient)	Ik heb geen problemen met lopen	Ik heb geen problemen om mijzelf te wassen of aan te kleden	Ik heb geen problemen met mijn dagelijkse activiteiten	Ik heb matige pijn of andere klachten	Ik ben matig angstig of somber	11122	0.719	Zeker waar	Zeker waar	Zeker waar	Zeker waar	Een beetje waar	Niet waar	Een beetje waar	Een beetje waar	Zeker waar	Een beetje waar	Zeker waar	Een beetje waar	Een beetje waar	Een beetje waar	Zeker waar	Zeker waar		Zeker waar
86	Q1		Test	14	2015-11-22			Meisje	Nederland	Ja	Nee	Ja	Nee		Ja	Nee	Ja	Nee	Nee		Nee	Nee		Intramuraal (inpatient)	Ik heb enige problemen met lopen	Ik heb geen problemen om mijzelf te wassen of aan te kleden	Ik heb geen problemen met mijn dagelijkse activiteiten	Ik heb matige pijn of andere klachten	Ik ben matig angstig of somber	21122	0.683	Een beetje waar	Een beetje waar	Zeker waar	Een beetje waar	Niet waar	Een beetje waar	Een beetje waar	Een beetje waar	Een beetje waar	Een beetje waar	Zeker waar	Niet waar	Niet waar	Een beetje waar	Een beetje waar	Zeker waar		Een beetje waar
87	Q4		Test	18	2015-11-25			Meisje	Nederland	Ja	Nee	Ja	Nee		Ja	Ja	Ja	Nee	Nee		Ja	Ja	ADHD, ADD, ODD, OCD, Borderline	Intramuraal (inpatient)	Ik heb geen problemen met lopen	Ik heb geen problemen om mijzelf te wassen of aan te kleden	Ik heb geen problemen met mijn dagelijkse activiteiten	Ik heb matige pijn of andere klachten	Ik ben matig angstig of somber	11122	0.719	Een beetje waar	Een beetje waar	Niet waar	Een beetje waar	Een beetje waar	Niet waar	Een beetje waar	Een beetje waar	Een beetje waar	Een beetje waar	Een beetje waar	Niet waar	Een beetje waar	Een beetje waar	Een beetje waar	Een beetje waar		Een beetje waar
88	Q1		Test	14	2015-11-20			Meisje	Nederland	Ja	Ja	Ja	Nee		Nee	Nee	Nee	Nee	Ja	Aspirine	Nee	Nee			Ik heb geen problemen met lopen	Ik heb geen problemen om mijzelf te wassen of aan te kleden	Ik heb geen problemen met mijn dagelijkse activiteiten	Ik heb matige pijn of andere klachten	Ik ben matig angstig of somber	11122	0.719	Zeker waar	Een beetje waar	Een beetje waar	Zeker waar	Een beetje waar	Een beetje waar	Een beetje waar	Zeker waar	Zeker waar	Zeker waar	Zeker waar	Niet waar	Niet waar	Een beetje waar	Zeker waar	Een beetje waar		Zeker waar
89	Q2		Test	18	2015-11-17			Meisje	Nederland	Nee	Ja	Nee	Nee		Ja	Ja	Ja	Nee	Ja	Anticonceptie, Stress	Ja	Ja	Chronische PTSS, Dissociatie stoornis	Extramuraal (outpatient)	Ik heb geen problemen met lopen	Ik heb geen problemen om mijzelf te wassen of aan te kleden	Ik heb geen problemen met mijn dagelijkse activiteiten	Ik heb geen pijn of andere klachten	Ik ben niet angstig of somber	11111	1	Een beetje waar	Een beetje waar	Niet waar	Een beetje waar	Een beetje waar	Niet waar	Niet waar	Een beetje waar	Zeker waar	Niet waar	Een beetje waar	Een beetje waar	Niet waar	Een beetje waar	Een beetje waar	Zeker waar		Een beetje waar
90	Q6		Test	15				Jongen	Nederland	Ja	Nee	Nee	Nee		Ja	Ja	Ja	Nee	Ja	ADHD	Ja	Weet ik niet		Extramuraal (outpatient)	Ik heb geen problemen met lopen	Ik heb geen problemen om mijzelf te wassen of aan te kleden	Ik heb enige problemen met mijn dagelijkse activiteiten	Ik heb matige pijn of andere klachten	Ik ben niet angstig of somber	11221	0.811	Zeker waar	Zeker waar	Niet waar	Een beetje waar	Niet waar	Niet waar	Een beetje waar	Een beetje waar	Zeker waar	Zeker waar	Zeker waar	Niet waar	Niet waar	Zeker waar	Een beetje waar	Een beetje waar		Zeker waar
91	Q4		Test	16	2015-11-10			Meisje	Nederland	Ja	Ja	Ja	Nee		Nee	Nee	Nee	Nee	Nee		Nee	Ja	Chronische PTSS	Extramuraal (outpatient)	Ik heb enige problemen met lopen	Ik heb geen problemen om mijzelf te wassen of aan te kleden	Ik heb geen problemen met mijn dagelijkse activiteiten	Ik heb matige pijn of andere klachten	Ik ben niet angstig of somber	21121	0.807	Zeker waar	Een beetje waar	Niet waar	Een beetje waar	Niet waar	Een beetje waar	Een beetje waar	Zeker waar	Zeker waar	Een beetje waar	Zeker waar	Niet waar	Een beetje waar	Een beetje waar	Zeker waar	Een beetje waar		Zeker waar
92	Q5		Test	15				Meisje	Nederland	Ja	Ja	Ja	Nee		Ja	Nee	Nee	Nee	Ja	Allergie, Astma	Weet ik niet	Weet ik niet		Extramuraal (outpatient)	Ik heb geen problemen met lopen	Ik heb geen problemen om mijzelf te wassen of aan te kleden	Ik heb geen problemen met mijn dagelijkse activiteiten	Ik heb matige pijn of andere klachten	Ik ben matig angstig of somber	11122	0.719	Zeker waar	Een beetje waar	Zeker waar	Zeker waar	Een beetje waar	Een beetje waar	Een beetje waar	Niet waar	Zeker waar	Een beetje waar	Zeker waar	Een beetje waar	Niet waar	Zeker waar	Zeker waar	Een beetje waar		Zeker waar
93	Q5		Test	16	2015-12-02			Meisje	Nederland	Ja	Nee	Nee	Nee		Nee	Ja	Nee	Nee	Nee		Nee	Nee		Intramuraal (inpatient)	Ik heb geen problemen met lopen	Ik heb geen problemen om mijzelf te wassen of aan te kleden	Ik heb geen problemen met mijn dagelijkse activiteiten	Ik heb matige pijn of andere klachten	Ik ben matig angstig of somber	11122	0.719	Zeker waar	Niet waar	Een beetje waar	Zeker waar	Niet waar	Zeker waar	Een beetje waar	Een beetje waar	Zeker waar	Een beetje waar	Zeker waar	Niet waar	Niet waar	Een beetje waar	Een beetje waar	Zeker waar		Zeker waar
94	Q6		Test	16	2015-12-01			Meisje		Nee	Nee	Nee	Nee		Ja	Nee	Nee	Nee	Nee		Nee	Nee		Intramuraal (inpatient)	Ik heb geen problemen met lopen	Ik heb geen problemen om mijzelf te wassen of aan te kleden	Ik heb geen problemen met mijn dagelijkse activiteiten	Ik heb matige pijn of andere klachten	Ik ben matig angstig of somber	11122	0.719	Een beetje waar	Een beetje waar	Zeker waar	Zeker waar	Een beetje waar	Niet waar	Een beetje waar		Zeker waar	Een beetje waar	Zeker waar	Niet waar	Een beetje waar	Een beetje waar	Zeker waar	Zeker waar		Een beetje waar
95	Q5		Test	18	2015-12-02			Meisje	Nederland	Ja	Nee	Nee	Nee		Nee	Nee	Nee	Nee	Nee			Ja	Is prive	Intramuraal (inpatient)		Ik heb geen problemen om mijzelf te wassen of aan te kleden	Ik heb enige problemen met mijn dagelijkse activiteiten	Ik heb matige pijn of andere klachten	Ik ben erg angstig of somber			Zeker waar	Zeker waar	Niet waar	Zeker waar	Een beetje waar	Een beetje waar	Een beetje waar	Zeker waar	Zeker waar	Zeker waar	Een beetje waar	Een beetje waar	Zeker waar	Een beetje waar	Zeker waar	Zeker waar		Zeker waar
96	Q5		Test	15	2015-12-10			Meisje	Nederland	Nee	Nee	Ja	Nee		Ja	Nee	Ja	Nee	Nee		Ja	Ja	PTSS	Intramuraal (inpatient)	Ik heb geen problemen met lopen	Ik heb geen problemen om mijzelf te wassen of aan te kleden	Ik heb geen problemen met mijn dagelijkse activiteiten	Ik heb matige pijn of andere klachten	Ik ben niet angstig of somber	11121	0.843	Een beetje waar	Zeker waar	Zeker waar	Een beetje waar	Een beetje waar	Niet waar	Een beetje waar	Niet waar	Een beetje waar	Een beetje waar	Zeker waar	Een beetje waar	Niet waar	Zeker waar	Zeker waar	Niet waar		Zeker waar
97	Q5		Test	16	2015-12-02			Meisje	Nederland	Ja	Nee	Nee	Ja	Henoch-Schonlein	Nee	Ja	Nee	Nee	Ja	Prikpil, hormoonpil	Weet ik niet	Nee		Intramuraal (inpatient)	Ik heb enige problemen met lopen	Ik heb geen problemen om mijzelf te wassen of aan te kleden	Ik heb geen problemen met mijn dagelijkse activiteiten	Ik heb matige pijn of andere klachten	Ik ben niet angstig of somber	21121	0.807	Zeker waar	Niet waar	Zeker waar	Zeker waar	Een beetje waar	Een beetje waar	Een beetje waar	Zeker waar	Zeker waar	Niet waar	Zeker waar	Niet waar	Een beetje waar	Zeker waar	Een beetje waar	Niet waar		Zeker waar
98	Q4		Test	16	2015-12-10			Meisje	Nederland	Nee	Nee	Nee	Nee		Ja	Ja	Nee	Nee	Nee		Ja	Ja	ODD, Hechtingsstoornis	Intramuraal (inpatient)	Ik heb enige problemen met lopen	Ik heb geen problemen om mijzelf te wassen of aan te kleden	Ik heb geen problemen met mijn dagelijkse activiteiten	Ik heb matige pijn of andere klachten	Ik ben matig angstig of somber	21122	0.683	Zeker waar	Een beetje waar	Een beetje waar	Zeker waar	Een beetje waar	Een beetje waar	Een beetje waar	Zeker waar	Zeker waar	Een beetje waar	Zeker waar	Niet waar	Een beetje waar	Een beetje waar	Zeker waar	Zeker waar		Zeker waar
99	Q3		Test	15	2015-12-10			Jongen	Nederland	Ja	Nee	Ja	Ja	Lactose intolerant	Nee	Nee	Nee	Nee	Ja	Drukheid	Nee	Ja	Klassiek autisme	Intramuraal (inpatient)	Ik heb geen problemen met lopen	Ik heb geen problemen om mijzelf te wassen of aan te kleden	Ik heb enige problemen met mijn dagelijkse activiteiten	Ik heb matige pijn of andere klachten	Ik ben matig angstig of somber	11122	0.687	Een beetje waar	Een beetje waar	Niet waar	Niet waar	Zeker waar	Een beetje waar	Een beetje waar	Zeker waar	Een beetje waar	Zeker waar	Zeker waar	Een beetje waar	Een beetje waar	Zeker waar	Een beetje waar	Een beetje waar		Niet waar
100	Q3		Test	16	2015-12-10			Jongen	Nederland	Ja	Nee	Ja	Ja	Slechte ogen	Ja	Nee	Ja	Weet ik niet	Ja	ADHD	Ja	Ja	ADHD	Intramuraal (inpatient)	Ik heb geen problemen met lopen	Ik heb geen problemen om mijzelf te wassen of aan te kleden	Ik heb enige problemen met mijn dagelijkse activiteiten	Ik heb geen pijn of andere klachten	Ik ben matig angstig of somber	11212	0.773	Zeker waar		Niet waar	Zeker waar		Niet waar	Een beetje waar	Niet waar	Zeker waar	Een beetje waar	Zeker waar		Niet waar	Een beetje waar		Niet waar		Zeker waar
101	Q6		Test	16	2015-12-10			Jongen	Nederland	Ja	Nee	Nee	Ja	Autisme	Nee	Nee	Nee	Nee	Nee		Ja	Weet ik niet		Intramuraal (inpatient)	Ik heb geen problemen met lopen	Ik heb geen problemen om mijzelf te wassen of aan te kleden	Ik heb enige problemen met mijn dagelijkse activiteiten	Ik heb geen pijn of andere klachten	Ik ben matig angstig of somber	11212	0.773	Niet waar	Een beetje waar	Niet waar	Niet waar	Zeker waar	Zeker waar	Een beetje waar	Een beetje waar	Een beetje waar	Een beetje waar	Zeker waar	Zeker waar	Een beetje waar	Een beetje waar	Een beetje waar	Een beetje waar		Een beetje waar
102	Q5		Test	13	2015-12-10			Jongen	Nederland	Ja	Nee	Ja	Nee		Nee	Nee	Nee	Nee	Ja	MCDD	Nee	Ja	MCDD	Intramuraal (inpatient)	Ik heb geen problemen met lopen	Ik heb geen problemen om mijzelf te wassen of aan te kleden	Ik heb geen problemen met mijn dagelijkse activiteiten	Ik heb geen pijn of andere klachten	Ik ben matig angstig of somber	11112	0.805	Een beetje waar	Een beetje waar	Niet waar	Niet waar	Zeker waar	Zeker waar	Een beetje waar	Een beetje waar	Zeker waar	Een beetje waar	Zeker waar	Niet waar	Een beetje waar	Niet waar	Een beetje waar	Zeker waar		Zeker waar
103	Q5		Test	13	2015-12-10			Jongen	Ander land	Ja	Nee	Ja	Nee		Nee	Nee	Nee	Nee	Ja	MCDD	Nee	Ja	MCDD	Intramuraal (inpatient)	Ik heb geen problemen met lopen	Ik heb geen problemen om mijzelf te wassen of aan te kleden	Ik heb geen problemen met mijn dagelijkse activiteiten	Ik heb geen pijn of andere klachten	Ik ben niet angstig of somber	11111	1	Zeker waar	Niet waar	Niet waar	Zeker waar	Een beetje waar	Niet waar	Een beetje waar	Niet waar	Zeker waar	Niet waar	Zeker waar	Niet waar	Niet waar	Zeker waar	Niet waar	Niet waar		Zeker waar
104	Q5		Test	13				Jongen	Marokko	Ja	Nee	Ja	Nee		Nee	Nee	Nee	Nee	Ja	ADHD	Nee	Nee		Intramuraal (inpatient)	Ik heb geen problemen met lopen	Ik heb geen problemen om mijzelf te wassen of aan te kleden	Ik heb geen problemen met mijn dagelijkse activiteiten	Ik heb geen pijn of andere klachten	Ik ben niet angstig of somber	11111	1	Zeker waar	Een beetje waar	Zeker waar							Niet waar	Zeker waar	Niet waar	Niet waar	Zeker waar	Niet waar	Niet waar		Zeker waar
105	Q3		Test	13	2015-12-10			Jongen	Nederland	Ja	Nee	Nee	Ja	Ogen (verziend)	Nee	Nee	Nee	Nee	Ja	Elke avond melatonine	Weet ik niet	Ja	ASS: Asperger, NAO: gedragsstoornis	Intramuraal (inpatient)	Ik heb geen problemen met lopen	Ik heb geen problemen om mijzelf te wassen of aan te kleden	Ik heb geen problemen met mijn dagelijkse activiteiten	Ik heb geen pijn of andere klachten	Ik ben matig angstig of somber	11112	0.805	Een beetje waar	Een beetje waar	Een beetje waar	Zeker waar	Een beetje waar	Een beetje waar	Zeker waar	Zeker waar	Een beetje waar	Een beetje waar	Zeker waar			Een beetje waar	Niet waar	Niet waar		Zeker waar
106	Q5		Test	15	2015-11-30			Meisje	Nederland	Ja	Nee	Nee	Nee		Ja	Ja	Nee	Nee	Nee		Nee	Ja	PTSS, ADHD	Intramuraal (inpatient)		Ik heb geen problemen om mijzelf te wassen of aan te kleden	Ik heb geen problemen met mijn dagelijkse activiteiten	Ik heb zeer ernstige pijn of andere klachten	Ik ben matig angstig of somber			Zeker waar	Zeker waar	Een beetje waar	Zeker waar	Een beetje waar	Een beetje waar	Een beetje waar	Een beetje waar	Zeker waar	Zeker waar	Zeker waar	Niet waar	Een beetje waar	Zeker waar	Zeker waar	Zeker waar		Zeker waar
107	Q3		Test	17	2015-11-30			Meisje	Nederland	Ja	Ja	Nee	Nee		Ja	Nee	Ja	Nee	Nee		Ja	Weet ik niet		Intramuraal (inpatient)	Ik heb geen problemen met lopen	Ik heb geen problemen om mijzelf te wassen of aan te kleden	Ik heb geen problemen met mijn dagelijkse activiteiten	Ik heb geen pijn of andere klachten	Ik ben niet angstig of somber	11111	1	Een beetje waar	Een beetje waar	Zeker waar	Een beetje waar	Een beetje waar	Niet waar	Een beetje waar	Een beetje waar	Een beetje waar	Een beetje waar	Een beetje waar	Niet waar	Een beetje waar	Een beetje waar	Zeker waar	Zeker waar		Zeker waar
108	Q4		Test	17	2015-11-30			Jongen	Nederland	Ja	Nee	Ja	Nee		Nee	Nee	Nee	Nee	Ja	Slapen	Nee	Weet ik niet		Intramuraal (inpatient)	Ik heb geen problemen met lopen	Ik heb geen problemen om mijzelf te wassen of aan te kleden	Ik heb enige problemen met mijn dagelijkse activiteiten	Ik heb geen pijn of andere klachten	Ik ben niet angstig of somber	11211	0.897	Zeker waar	Een beetje waar	Een beetje waar	Zeker waar	Niet waar	Een beetje waar	Een beetje waar	Een beetje waar	Zeker waar	Niet waar	Zeker waar	Niet waar	Een beetje waar	Zeker waar	Een beetje waar	Een beetje waar		Zeker waar
109	Q4		Test	17	2015-11-29			Jongen	Nederland	Ja	Nee	Ja	Nee		Ja	Ja	Nee	Nee	Ja	ADHD	Ja	Nee		Intramuraal (inpatient)	Ik heb geen problemen met lopen	Ik heb geen problemen om mijzelf te wassen of aan te kleden	Ik heb geen problemen met mijn dagelijkse activiteiten	Ik heb geen pijn of andere klachten	Ik ben niet angstig of somber	11111	1	Zeker waar	Een beetje waar		Niet waar	Een beetje waar	Niet waar	Een beetje waar	Een beetje waar	Zeker waar	Niet waar	Niet waar	Niet waar	Een beetje waar	Zeker waar	Een beetje waar	Niet waar		Een beetje waar
110	Q5		Test	14	2015-12-01			Meisje	Ander land	Ja	Nee	Nee	Nee		Ja	Nee	Nee	Nee	Nee		Nee	Weet ik niet		Intramuraal (inpatient)	Ik heb geen problemen met lopen	Ik heb geen problemen om mijzelf te wassen of aan te kleden	Ik heb geen problemen met mijn dagelijkse activiteiten	Ik heb matige pijn of andere klachten	Ik ben matig angstig of somber	11122	0.719	Zeker waar	Niet waar	Zeker waar	Een beetje waar	Niet waar	Een beetje waar	Zeker waar	Zeker waar	Zeker waar	Niet waar	Zeker waar	Niet waar	Een beetje waar	Een beetje waar	Een beetje waar	Niet waar		Een beetje waar
111	Q6		Test	17				Jongen	Ander land	Ja	Nee	Nee	Nee		Ja	Nee	Ja	Nee	Nee		Ja	Nee			Ik heb geen problemen met lopen	Ik heb geen problemen om mijzelf te wassen of aan te kleden	Ik heb geen problemen met mijn dagelijkse activiteiten	Ik heb geen pijn of andere klachten	Ik ben niet angstig of somber	11111	1	Een beetje waar	Een beetje waar	Niet waar		Niet waar	Een beetje waar	Niet waar	Niet waar	Zeker waar	Niet waar	Zeker waar	Niet waar	Niet waar	Zeker waar	Niet waar	Niet waar		Zeker waar
112	Q5		Test	16	2015-11-04			Meisje	Nederland	Ja	Nee	Nee	Nee		Ja	Nee	Nee	Nee	Nee		Ja	Nee		Intramuraal (inpatient)	Ik heb geen problemen met lopen	Ik heb geen problemen om mijzelf te wassen of aan te kleden	Ik heb geen problemen met mijn dagelijkse activiteiten	Ik heb geen pijn of andere klachten	Ik ben niet angstig of somber	11111	1	Zeker waar	Niet waar	Niet waar	Zeker waar	Niet waar	Een beetje waar	Zeker waar	Zeker waar	Zeker waar	Niet waar	Zeker waar	Niet waar	Een beetje waar	Zeker waar	Zeker waar	Zeker waar		Zeker waar
113	Q3		Test	17				Meisje	Nederland	Ja	Ja	Ja	Nee		Ja	Ja	Nee	Nee	Ja	De pil	Ja	Nee		Intramuraal (inpatient)	Ik heb geen problemen met lopen	Ik heb geen problemen om mijzelf te wassen of aan te kleden	Ik heb geen problemen met mijn dagelijkse activiteiten	Ik heb geen pijn of andere klachten	Ik ben niet angstig of somber	11111	1	Zeker waar	Zeker waar	Niet waar	Zeker waar	Een beetje waar	Niet waar	Een beetje waar	Niet waar	Zeker waar	Niet waar	Zeker waar	Niet waar	Niet waar	Zeker waar	Zeker waar	Een beetje waar		Zeker waar
138	Q5		Test	17				Jongen	Nederland	Ja	Nee	Ja	Nee		Ja	Nee	Nee	Nee	Nee		Ja	Weet ik niet		Intramuraal (inpatient)	Ik heb geen problemen met lopen	Ik heb geen problemen om mijzelf te wassen of aan te kleden	Ik heb geen problemen met mijn dagelijkse activiteiten	Ik heb geen pijn of andere klachten	Ik ben niet angstig of somber	11111	1	Zeker waar	Zeker waar	Niet waar	Zeker waar	Niet waar	Zeker waar	Zeker waar	Niet waar	Een beetje waar	Niet waar	Zeker waar	Niet waar	Niet waar	Zeker waar	Niet waar	Een beetje waar		Zeker waar
165	Q2		Test	13	2015-11-06			Jongen	Nederland	Ja	Nee	Ja	Nee		Nee	Nee	Nee	Nee	Nee		Nee	Nee		Intramuraal (inpatient)	Ik heb geen problemen met lopen	Ik heb enige problemen om mijzelf te wassen of aan te kleden	Ik heb geen problemen met mijn dagelijkse activiteiten	Ik heb geen pijn of andere klachten	Ik ben niet angstig of somber	12111	0.847	Een beetje waar	Een beetje waar	Niet waar	Zeker waar	Een beetje waar	Niet waar	Niet waar	Een beetje waar	Zeker waar	Niet waar	Zeker waar	Niet waar	Niet waar	Zeker waar	Niet waar	Niet waar		Zeker waar
166	Q1		Test	17				Meisje	Nederland	Nee	Ja	Nee	Nee		Ja	Ja	Ja	Nee	Nee		Ja	Nee		Intramuraal (inpatient)	Ik heb geen problemen met lopen	Ik heb geen problemen om mijzelf te wassen of aan te kleden	Ik ben niet in staat om mijn dagelijkse activiteiten uit te voeren	Ik heb geen pijn of andere klachten	Ik ben niet angstig of somber	11311	0.638
167	Q5		Test	13	2015-11-06			Jongen	Nederland	Nee	Nee	Ja	Weet ik niet		Ja	Nee	Nee	Nee	Ja	Drukte	Ja	Ja	Hechtingsstoornis	Intramuraal (inpatient)	Ik heb geen problemen met lopen	Ik heb geen problemen om mijzelf te wassen of aan te kleden	Ik heb geen problemen met mijn dagelijkse activiteiten	Ik heb matige pijn of andere klachten	Ik ben niet angstig of somber	11121	0.843	Een beetje waar	Zeker waar	Een beetje waar	Zeker waar	Niet waar	Een beetje waar	Een beetje waar	Zeker waar	Zeker waar	Een beetje waar	Zeker waar	Niet waar	Een beetje waar	Niet waar	Een beetje waar	Zeker waar		Zeker waar
168	Q1		Test	14	2015-11-09			Meisje	Nederland	Ja	Nee	Nee	Nee		Nee	Nee	Nee	Nee	Ja	ADHD	Nee	Nee		Intramuraal (inpatient)	Ik heb geen problemen met lopen	Ik heb geen problemen om mijzelf te wassen of aan te kleden	Ik heb geen problemen met mijn dagelijkse activiteiten	Ik heb geen pijn of andere klachten	Ik ben matig angstig of somber	11112	0.805	Zeker waar	Niet waar	Een beetje waar	Een beetje waar	Niet waar		Een beetje waar	Zeker waar	Zeker waar	Niet waar	Zeker waar	Niet waar	Een beetje waar	Een beetje waar	Zeker waar	Zeker waar		Zeker waar
169	Q4		Test	14	2015-11-06			Meisje	Nederland	Ja	Ja	Ja	Nee		Nee	Nee	Nee	Nee	Nee		Nee	Nee		Intramuraal (inpatient)	Ik heb geen problemen met lopen	Ik heb geen problemen om mijzelf te wassen of aan te kleden	Ik heb geen problemen met mijn dagelijkse activiteiten	Ik heb geen pijn of andere klachten	Ik ben niet angstig of somber	11111	1	Een beetje waar	Niet waar	Niet waar	Zeker waar	Niet waar	Niet waar	Een beetje waar	Niet waar	Zeker waar	Niet waar	Zeker waar	Niet waar	Niet waar	Zeker waar	Niet waar	Niet waar		Zeker waar
170	Q5		Test	15				Meisje	Nederland	Ja	Nee	Nee	Nee		Nee	Nee	Nee	Nee	Ja	Drukheid, ijzer	Nee	Nee		Extramuraal (outpatient)	Ik heb geen problemen met lopen	Ik heb enige problemen om mijzelf te wassen of aan te kleden	Ik heb geen problemen met mijn dagelijkse activiteiten	Ik heb matige pijn of andere klachten	Ik ben matig angstig of somber	12122	0.637	Niet waar	Niet waar	Een beetje waar	Zeker waar	Een beetje waar	Niet waar	Een beetje waar	Een beetje waar	Een beetje waar	Niet waar	Zeker waar	Een beetje waar	Niet waar	Een beetje waar	Zeker waar	Een beetje waar		Een beetje waar
171	Q1		Test	12	2015-11-08			Jongen	Nederland	Ja	Nee	Ja	Ja	ADHD, ADD en ODD	Nee	Nee	Nee	Nee	Ja	ADHD, ADD en ODD	Nee	Ja	ADHD, ADD en ODD	Intramuraal (inpatient)	Ik heb geen problemen met lopen	Ik heb geen problemen om mijzelf te wassen of aan te kleden	Ik heb geen problemen met mijn dagelijkse activiteiten	Ik heb geen pijn of andere klachten	Ik ben niet angstig of somber	11111	1	Zeker waar	Zeker waar	Een beetje waar	Zeker waar		Een beetje waar		Zeker waar	Zeker waar	Zeker waar	Zeker waar	Zeker waar	Niet waar	Zeker waar	Zeker waar	Een beetje waar		Zeker waar
172	Q6		Test	16				Meisje	Nederland	Ja	Ja	Ja	Nee		Nee	Nee	Nee	Nee	Nee		Nee	Ja	Autisme	Extramuraal (outpatient)	Ik heb enige problemen met lopen	Ik heb geen problemen om mijzelf te wassen of aan te kleden	Ik heb enige problemen met mijn dagelijkse activiteiten	Ik heb matige pijn of andere klachten	Ik ben matig angstig of somber	21222	0.651	Zeker waar	Niet waar	Zeker waar	Zeker waar	Niet waar	Zeker waar	Zeker waar	Een beetje waar	Een beetje waar	Een beetje waar	Zeker waar	Niet waar	Zeker waar	Een beetje waar	Zeker waar	Zeker waar		Een beetje waar
173	Q3		Test	16				Jongen	Nederland	Ja	Nee	Ja	Nee		Nee	Nee	Nee	Nee	Ja	Slaap	Nee	Ja	Klassiek autisme, angststoornis	Extramuraal (outpatient)	Ik heb enige problemen met lopen	Ik heb geen problemen om mijzelf te wassen of aan te kleden	Ik heb geen problemen met mijn dagelijkse activiteiten	Ik heb geen pijn of andere klachten	Ik ben erg angstig of somber	21113	0.334	Zeker waar	Een beetje waar	Zeker waar	Een beetje waar	Niet waar	Zeker waar	Zeker waar	Een beetje waar	Niet waar	Zeker waar	Zeker waar	Niet waar	Zeker waar	Zeker waar	Zeker waar	Zeker waar		Zeker waar
175	Q3		Test	15	2015-12-01			Jongen	Nederland	Ja	Nee	Ja	Nee		Ja	Ja	Nee	Nee	Ja	ADHD	Ja	Ja	ADHD, Autisme	Intramuraal (inpatient)	Ik heb enige problemen met lopen	Ik heb geen problemen om mijzelf te wassen of aan te kleden	Ik heb geen problemen met mijn dagelijkse activiteiten	Ik heb matige pijn of andere klachten	Ik ben niet angstig of somber	21121	0.807	Een beetje waar	Zeker waar	Niet waar	Zeker waar	Een beetje waar	Een beetje waar	Een beetje waar	Een beetje waar	Een beetje waar	Een beetje waar	Zeker waar		Niet waar	Zeker waar	Zeker waar	Een beetje waar		Zeker waar
176	Q1		Test	17	2015-12-01			Jongen	Nederland	Ja	Ja	Nee	Ja	Tos, Schisis	Nee	Nee	Nee	Nee	Nee		Nee			Intramuraal (inpatient)	Ik heb geen problemen met lopen	Ik heb enige problemen om mijzelf te wassen of aan te kleden	Ik heb geen problemen met mijn dagelijkse activiteiten	Ik heb geen pijn of andere klachten	Ik ben niet angstig of somber	12111	0.847	Zeker waar	Niet waar	Niet waar	Zeker waar	Niet waar	Een beetje waar	Een beetje waar	Niet waar	Een beetje waar	Niet waar	Zeker waar	Niet waar	Een beetje waar	Zeker waar	Een beetje waar	Een beetje waar		Een beetje waar
177	Q2		Test	16	2015-12-01			Meisje	Nederland	Ja	Nee	Ja	Nee		Nee	Nee	Nee	Nee	Ja	Vitamine D	Nee	Nee		Intramuraal (inpatient)	Ik heb geen problemen met lopen	Ik heb geen problemen om mijzelf te wassen of aan te kleden	Ik heb geen problemen met mijn dagelijkse activiteiten	Ik heb geen pijn of andere klachten	Ik ben matig angstig of somber	11112	0.805	Zeker waar	Een beetje waar	Een beetje waar	Zeker waar	Een beetje waar	Een beetje waar	Een beetje waar	Niet waar	Zeker waar	Niet waar	Niet waar	Niet waar	Een beetje waar	Zeker waar	Zeker waar	Een beetje waar		Zeker waar
178	Q1		Test	16	2016-01-25			Meisje	Nederland	Ja	Nee	Ja	Nee		Nee	Nee	Nee	Nee	Ja	Rust in mijn hoofd	Nee	Ja	Autisme (Asperger)	Intramuraal (inpatient)	Ik heb enige problemen met lopen	Ik heb geen problemen om mijzelf te wassen of aan te kleden	Ik heb geen problemen met mijn dagelijkse activiteiten	Ik heb matige pijn of andere klachten	Ik ben niet angstig of somber	21121	0.807	Een beetje waar	Niet waar	Niet waar	Een beetje waar	Zeker waar	Een beetje waar	Een beetje waar	Een beetje waar	Een beetje waar	Een beetje waar	Zeker waar	Niet waar	Niet waar	Een beetje waar	Een beetje waar	Een beetje waar		Een beetje waar
179	Q2		Test	12	2016-01-25			Jongen	Nederland	Ja	Nee	Ja	Nee		Nee	Nee	Nee	Nee	Nee		Ja	Nee		Intramuraal (inpatient)	Ik heb geen problemen met lopen	Ik heb geen problemen om mijzelf te wassen of aan te kleden	Ik heb geen problemen met mijn dagelijkse activiteiten	Ik heb matige pijn of andere klachten	Ik ben niet angstig of somber	11121	0.843	Een beetje waar	Een beetje waar	Niet waar	Een beetje waar	Een beetje waar	Niet waar	Zeker waar	Zeker waar	Een beetje waar	Een beetje waar	Zeker waar	Niet waar	Een beetje waar	Een beetje waar	Zeker waar	Een beetje waar		Zeker waar
180	Q2		Test	16	2016-01-25			Jongen	Nederland	Ja	Nee	Nee	Nee		Nee	Nee	Nee	Nee	Ja	Hooikoorts (in lente en zomer)	Nee	Nee		Intramuraal (inpatient)	Ik heb geen problemen met lopen	Ik heb geen problemen om mijzelf te wassen of aan te kleden	Ik heb geen problemen met mijn dagelijkse activiteiten	Ik heb geen pijn of andere klachten	Ik ben niet angstig of somber	11111	1	Zeker waar	Een beetje waar	Een beetje waar	Zeker waar	Niet waar	Een beetje waar	Niet waar	Niet waar	Zeker waar	Een beetje waar	Zeker waar	Niet waar	Niet waar	Zeker waar	Niet waar	Niet waar		Zeker waar
181	Q3		Test	12	2016-01-25			Jongen	Nederland	Ja	Nee	Ja	Ja	Hemofilie A	Nee	Ja	Nee	Nee	Ja	Hemofilie A	Ja	Nee		Intramuraal (inpatient)	Ik heb geen problemen met lopen	Ik heb geen problemen om mijzelf te wassen of aan te kleden	Ik heb geen problemen met mijn dagelijkse activiteiten	Ik heb matige pijn of andere klachten	Ik ben niet angstig of somber	11121	0.843	Een beetje waar	Zeker waar	Niet waar	Zeker waar	Een beetje waar	Niet waar	Een beetje waar	Niet waar	Zeker waar	Een beetje waar	Zeker waar	Een beetje waar	Niet waar	Zeker waar	Een beetje waar	Een beetje waar		Zeker waar
182	Q4		Test	14	2016-01-25			Jongen	Nederland	Ja	Nee	Ja	Nee		Nee	Nee	Nee	Nee	Nee		Ja	Nee		Intramuraal (inpatient)	Ik heb geen problemen met lopen	Ik heb geen problemen om mijzelf te wassen of aan te kleden	Ik heb geen problemen met mijn dagelijkse activiteiten	Ik heb geen pijn of andere klachten	Ik ben niet angstig of somber	11111	1	Zeker waar	Een beetje waar	Niet waar	Zeker waar	Niet waar	Een beetje waar	Zeker waar	Zeker waar	Zeker waar	Zeker waar	Zeker waar	Niet waar	Niet waar	Zeker waar	Zeker waar	Zeker waar		Zeker waar
183	Q4		Test	12	2016-01-25			Jongen	Ander land	Ja	Nee	Ja	Nee		Nee	Nee	Nee	Nee	Nee		Ja	Nee		Intramuraal (inpatient)	Ik heb geen problemen met lopen	Ik heb geen problemen om mijzelf te wassen of aan te kleden	Ik heb geen problemen met mijn dagelijkse activiteiten	Ik heb geen pijn of andere klachten	Ik ben niet angstig of somber	11111	1	Zeker waar	Niet waar	Niet waar	Zeker waar	Niet waar	Een beetje waar	Een beetje waar	Niet waar	Een beetje waar	Zeker waar	Zeker waar	Niet waar	Niet waar	Zeker waar	Zeker waar	Niet waar		Zeker waar
184	Q5		Test	15	2016-01-25			Meisje	Nederland	Ja	Nee	Nee	Nee		Ja	Ja	Ja	Nee	Nee		Ja	Nee		Intramuraal (inpatient)	Ik heb geen problemen met lopen	Ik heb geen problemen om mijzelf te wassen of aan te kleden	Ik heb enige problemen met mijn dagelijkse activiteiten	Ik heb matige pijn of andere klachten	Ik ben matig angstig of somber	11222	0.687	Zeker waar	Niet waar	Een beetje waar	Zeker waar	Zeker waar	Een beetje waar	Een beetje waar	Zeker waar	Een beetje waar	Een beetje waar	Zeker waar	Een beetje waar	Zeker waar	Zeker waar	Zeker waar	Een beetje waar		Een beetje waar
185	Q6		Test	15	2016-01-25			Meisje	Ander land	Ja	Nee	Nee	Nee		Ja	Ja	Ja	Nee	Nee		Ja	Ja	Milde depressie	Intramuraal (inpatient)	Ik heb geen problemen met lopen	Ik heb geen problemen om mijzelf te wassen of aan te kleden	Ik heb enige problemen met mijn dagelijkse activiteiten	Ik heb matige pijn of andere klachten	Ik ben matig angstig of somber	11222	0.687	Zeker waar	Niet waar	Een beetje waar	Zeker waar	Een beetje waar	Een beetje waar	Een beetje waar	Zeker waar	Zeker waar	Niet waar	Zeker waar	Niet waar	Niet waar	Zeker waar	Een beetje waar	Zeker waar		Zeker waar
186	Q6		Test	17	2016-02-09			Jongen	Marokko	Ja	Nee	Nee	Ja	Dyslexie	Ja	Nee	Ja	Nee	Nee		Nee	Nee		Intramuraal (inpatient)	Ik heb geen problemen met lopen	Ik heb geen problemen om mijzelf te wassen of aan te kleden	Ik heb geen problemen met mijn dagelijkse activiteiten	Ik heb geen pijn of andere klachten	Ik ben matig angstig of somber	11112	0.805	Zeker waar	Niet waar	Niet waar	Zeker waar	Een beetje waar	Niet waar	Zeker waar	Niet waar	Zeker waar	Zeker waar	Zeker waar	Niet waar	Niet waar	Zeker waar	Zeker waar	Niet waar		Zeker waar
114	Q1	Q1	Test-Hertest	13	2015-12-01	2015-12-17	16	Meisje	Nederland	Ja	Nee	Nee	Nee		Nee	Nee	Nee	Nee	Ja	ADHD	Nee	Ja	ADHD	Intramuraal (inpatient)	Ik heb geen problemen met lopen	Ik heb geen problemen om mijzelf te wassen of aan te kleden	Ik heb geen problemen met mijn dagelijkse activiteiten	Ik heb geen pijn of andere klachten	Ik ben matig angstig of somber	11112	0.805	Zeker waar	Een beetje waar	Een beetje waar	Zeker waar	Een beetje waar	Niet waar	Een beetje waar	Zeker waar	Zeker waar	Een beetje waar	Zeker waar	Niet waar	Zeker waar	Niet waar	Zeker waar	Zeker waar	Zeker waar	Zeker waar
115	Q4	Q4	Test-Hertest	13	2015-12-01	2015-12-17	16	Meisje	Nederland	Nee	Nee	Ja	Nee		Ja	Ja	Nee	Nee	Ja	Slapen	Ja	Ja	ADHD	Intramuraal (inpatient)	Ik heb geen problemen met lopen	Ik heb geen problemen om mijzelf te wassen of aan te kleden	Ik heb geen problemen met mijn dagelijkse activiteiten	Ik heb geen pijn of andere klachten	Ik ben matig angstig of somber	11112	0.805	Zeker waar	Zeker waar	Zeker waar	Een beetje waar	Een beetje waar	Niet waar	Een beetje waar	Een beetje waar	Zeker waar	Zeker waar	Zeker waar	Zeker waar	Een beetje waar	Zeker waar	Zeker waar	Zeker waar	Zeker waar	Zeker waar
116	Q4	Q4	Test-Hertest	14	2015-12-01	2015-12-17	16	Meisje	Nederland	Ja	Nee	Ja	Weet ik niet		Nee	Nee	Nee	Nee	Ja		Ja	Nee		Intramuraal (inpatient)	Ik heb geen problemen met lopen	Ik heb geen problemen om mijzelf te wassen of aan te kleden	Ik heb geen problemen met mijn dagelijkse activiteiten	Ik heb matige pijn of andere klachten	Ik ben niet angstig of somber	11121	0.843	Een beetje waar	Zeker waar		Een beetje waar	Een beetje waar	Een beetje waar	Niet waar	Niet waar	Een beetje waar	Zeker waar	Zeker waar	Niet waar	Een beetje waar	Zeker waar	Zeker waar	Zeker waar	Zeker waar	Een beetje waar
117	Q6	Q6	Test-Hertest	15	2015-12-01	2015-12-17	16	Jongen	Nederland	Ja	Ja	Nee	Ja	ADHD, ODD	Ja	Ja	Nee	Nee	Ja	Me drukte	Weet ik niet	Ja	ADHD, ODD	Intramuraal (inpatient)	Ik heb geen problemen met lopen	Ik heb geen problemen om mijzelf te wassen of aan te kleden	Ik heb enige problemen met mijn dagelijkse activiteiten	Ik heb geen pijn of andere klachten	Ik ben niet angstig of somber	11211	0.897	Zeker waar	Zeker waar	Niet waar	Een beetje waar	Een beetje waar	Niet waar	Een beetje waar	Een beetje waar	Een beetje waar	Zeker waar	Een beetje waar	Niet waar	Een beetje waar	Zeker waar	Zeker waar	Zeker waar	Zeker waar	Een beetje waar
118	Q6	Q6	Test-Hertest	16	2015-12-01	2015-12-16	15	Meisje	Nederland	Ja	Nee	Nee	Weet ik niet		Ja	Nee	Nee	Nee	Ja	Forlax, desmopressine	Nee	Weet ik niet		Intramuraal (inpatient)	Ik heb geen problemen met lopen	Ik heb geen problemen om mijzelf te wassen of aan te kleden	Ik heb geen problemen met mijn dagelijkse activiteiten	Ik heb matige pijn of andere klachten	Ik ben matig angstig of somber	11122	0.719	Zeker waar	Zeker waar	Een beetje waar	Zeker waar	Een beetje waar	Niet waar	Een beetje waar	Zeker waar	Zeker waar	Een beetje waar	Zeker waar	Een beetje waar	Zeker waar	Zeker waar	Zeker waar	Zeker waar	Zeker waar	Zeker waar
119	Q2	Q2	Test-Hertest	14	2015-12-01	2015-12-16	15	Meisje	Nederland	Ja	Nee	Ja	Nee		Nee	Nee	Nee	Nee	Ja	Onrust, allergie	Nee	Ja	MCDD en verstandelijke beperking	Intramuraal (inpatient)	Ik heb geen problemen met lopen	Ik heb geen problemen om mijzelf te wassen of aan te kleden	Ik heb geen problemen met mijn dagelijkse activiteiten	Ik heb matige pijn of andere klachten	Ik ben niet angstig of somber	11121	0.843	Zeker waar	Niet waar	Niet waar	Zeker waar	Een beetje waar	Zeker waar	Zeker waar	Niet waar	Zeker waar	Een beetje waar	Zeker waar	Niet waar	Niet waar	Zeker waar	Een beetje waar	Een beetje waar	Zeker waar	Zeker waar
120	Q1	Q1	Test-Hertest	13	2015-12-01	2015-12-16	15	Meisje	Nederland	Ja	Nee	Ja	Nee		Nee	Nee	Nee	Nee	Ja	Desmopressine	Nee	Ja		Intramuraal (inpatient)	Ik heb geen problemen met lopen	Ik heb enige problemen om mijzelf te wassen of aan te kleden	Ik heb geen problemen met mijn dagelijkse activiteiten	Ik heb geen pijn of andere klachten	Ik ben niet angstig of somber	12111	0.847	Een beetje waar	Een beetje waar	Niet waar	Niet waar	Niet waar	Niet waar	Niet waar	Een beetje waar	Zeker waar	Een beetje waar	Zeker waar	Niet waar	Niet waar	Een beetje waar	Zeker waar	Zeker waar	Zeker waar	Een beetje waar
121	Q5	Q5	Test-Hertest	15	2015-12-01	2015-12-16	15	Jongen	Nederland	Ja	Ja	Ja	Ja	PDD-NOS	Nee	Nee	Nee	Nee	Ja	Vitamine D	Nee	Ja	PDD-NOS	Intramuraal (inpatient)	Ik heb geen problemen met lopen	Ik heb enige problemen om mijzelf te wassen of aan te kleden	Ik heb enige problemen met mijn dagelijkse activiteiten		Ik ben niet angstig of somber			Een beetje waar	Een beetje waar	Niet waar	Zeker waar	Niet waar	Niet waar	Een beetje waar	Een beetje waar	Een beetje waar	Zeker waar	Zeker waar	Niet waar	Niet waar	Zeker waar	Zeker waar	Een beetje waar	Niet waar	Zeker waar
122	Q4	Q4	Test-Hertest	17	2015-11-10	2015-12-01	21	Meisje	Nederland	Ja	Ja	Nee	Nee		Ja	Nee	Nee	Nee	Nee		Nee	Nee		Intramuraal (inpatient)	Ik heb geen problemen met lopen	Ik heb geen problemen om mijzelf te wassen of aan te kleden	Ik heb geen problemen met mijn dagelijkse activiteiten	Ik heb geen pijn of andere klachten	Ik ben niet angstig of somber	11111	1	Niet waar	Een beetje waar	Niet waar	Een beetje waar	Niet waar	Een beetje waar	Niet waar	Niet waar	Een beetje waar	Niet waar	Zeker waar	Zeker waar	Niet waar	Niet waar	Niet waar	Niet waar	Niet waar	Niet waar
123	Q4	Q5	Test-Hertest	16	2015-10-27	2015-11-10	13	Meisje	Nederland	Ja	Nee	Nee	Ja	Knelgezeten arm	Nee	Nee	Nee	Nee	Ja	ADHD , allergieen	Nee	Weet ik niet		Intramuraal (inpatient)	Ik heb geen problemen met lopen	Ik heb geen problemen om mijzelf te wassen of aan te kleden	Ik heb geen problemen met mijn dagelijkse activiteiten	Ik heb matige pijn of andere klachten	Ik ben niet angstig of somber	11121	0.843	Zeker waar	Een beetje waar	Een beetje waar	Een beetje waar	Niet waar	Een beetje waar	Een beetje waar	Zeker waar	Zeker waar	Zeker waar	Zeker waar	Niet waar	Niet waar	Een beetje waar	Een beetje waar	Een beetje waar	Een beetje waar	Zeker waar
124	Q6	Q6	Test-Hertest	14	2015-11-05	2015-12-01	26	Jongen	Nederland	Ja	Nee	Nee	Nee		Ja	Ja	Nee	Nee	Nee		Ja	Nee		Intramuraal (inpatient)	Ik ben bedlegerig	Ik ben niet in staat om mijzelf te wassen of aan te kleden	Ik ben niet in staat om mijn dagelijkse activiteiten uit te voeren	Ik heb zeer ernstige pijn of andere klachten	Ik ben erg angstig of somber	33333	-0.329	Een beetje waar	Een beetje waar	Zeker waar	Een beetje waar	Een beetje waar	Een beetje waar	Een beetje waar	Zeker waar	Een beetje waar	Een beetje waar	Zeker waar	Een beetje waar	Een beetje waar	Een beetje waar	Een beetje waar	Niet waar	Zeker waar	Een beetje waar
125	Q3	Q3	Test-Hertest	17	2015-11-05	2015-12-03	28	Meisje	Nederland	Ja	Nee	Nee	Nee		Ja	Nee	Nee	Nee	Nee		Nee	Ja	Dysthyme stoornis, PTSS	Intramuraal (inpatient)	Ik heb enige problemen met lopen	Ik heb geen problemen om mijzelf te wassen of aan te kleden	Ik heb geen problemen met mijn dagelijkse activiteiten	Ik heb matige pijn of andere klachten	Ik ben matig angstig of somber	21122	0.683	Zeker waar	Niet waar	Een beetje waar	Zeker waar	Niet waar	Niet waar	Een beetje waar	Een beetje waar	Zeker waar	Niet waar	Zeker waar	Niet waar	Een beetje waar	Zeker waar	Een beetje waar	Niet waar	Een beetje waar	Zeker waar
126	Q2	Q2	Test-Hertest	18	2015-10-11	2015-12-09	28	Jongen	Nederland	Nee	Nee	Nee	Ja	Motorische retardatie	Ja	Nee	Nee	Nee	Ja	Slaapmedicatie	Ja	Ja	Weet ik niet precies	Intramuraal (inpatient)	Ik heb geen problemen met lopen	Ik heb geen problemen om mijzelf te wassen of aan te kleden	Ik heb geen problemen met mijn dagelijkse activiteiten	Ik heb matige pijn of andere klachten	Ik ben matig angstig of somber	11122	0.719	Een beetje waar	Niet waar	Niet waar	Niet waar	Een beetje waar	Niet waar	Een beetje waar	Zeker waar	Zeker waar	Niet waar	Zeker waar	Niet waar	Niet waar	Zeker waar	Zeker waar	Zeker waar	Zeker waar	Zeker waar
127	Q4	Q4	Test-Hertest	18	2015-11-04	2015-11-19	15	Jongen	Nederland	Ja	Ja	Ja	Nee		Nee	Ja	Nee	Nee	Ja	MInder gedachten	Nee	Ja	PDD-NOS	Intramuraal (inpatient)	Ik heb geen problemen met lopen	Ik heb geen problemen om mijzelf te wassen of aan te kleden	Ik heb enige problemen met mijn dagelijkse activiteiten	Ik heb geen pijn of andere klachten	Ik ben niet angstig of somber	11211	0.897	Zeker waar	Een beetje waar	Niet waar	Zeker waar	Niet waar	Een beetje waar	Zeker waar	Een beetje waar	Zeker waar	Niet waar	Een beetje waar	Niet waar	Niet waar	Een beetje waar	Een beetje waar	Een beetje waar	Zeker waar	Zeker waar
128	Q1	Q1	Test-Hertest	18	2015-11-04	2015-11-19	15	Jongen	Nederland	Ja	Nee	Nee	Weet ik niet		Nee	Nee	Nee	Nee	Weer ik neit		Nee	Weet ik niet		Intramuraal (inpatient)	Ik heb geen problemen met lopen	Ik heb geen problemen om mijzelf te wassen of aan te kleden	Ik heb geen problemen met mijn dagelijkse activiteiten	Ik heb geen pijn of andere klachten	Ik ben matig angstig of somber	11112	0.805	Een beetje waar	Niet waar	Niet waar	Een beetje waar	Niet waar	Zeker waar	Zeker waar	Een beetje waar	Een beetje waar	Niet waar	Een beetje waar	Niet waar	Niet waar	Een beetje waar	Niet waar	Een beetje waar	Een beetje waar	Een beetje waar
129	Q5	Q5	Test-Hertest	15	2015-11-04	2015-11-19	15	Jongen	Nederland	Ja	Nee	Ja	Nee		Ja	Ja	Ja	Nee	Ja	Hoofdpijn	Nee	Weet ik niet		Intramuraal (inpatient)	Ik heb geen problemen met lopen	Ik heb geen problemen om mijzelf te wassen of aan te kleden	Ik heb geen problemen met mijn dagelijkse activiteiten	Ik heb geen pijn of andere klachten	Ik ben niet angstig of somber	11111	1	Zeker waar	Niet waar	Een beetje waar	Zeker waar	Niet waar	Niet waar	Een beetje waar	Niet waar	Een beetje waar	Niet waar	Zeker waar	Niet waar	Niet waar	Een beetje waar	Niet waar	Niet waar	Niet waar	Zeker waar
130	Q3	Q3	Test-Hertest	16	2015-11-04	2015-11-19	15	Jongen		Ja	Nee	Ja	Nee		Nee	Nee	Nee	Nee	Ja	Vitamine C, E, D	Weet ik niet	Nee		Intramuraal (inpatient)	Ik heb geen problemen met lopen	Ik heb geen problemen om mijzelf te wassen of aan te kleden	Ik heb geen problemen met mijn dagelijkse activiteiten	Ik heb geen pijn of andere klachten	Ik ben matig angstig of somber	11112	0.805	Zeker waar	Niet waar	Zeker waar	Een beetje waar	Niet waar	Een beetje waar	Zeker waar	Zeker waar	Een beetje waar	Een beetje waar	Zeker waar	Niet waar	Een beetje waar	Zeker waar	Niet waar	Zeker waar	Een beetje waar	Zeker waar
131	Q2	Q2	Test-Hertest	15	2015-11-04	2015-11-19	15	Meisje	Nederland	Ja	Nee	Nee	Nee		Nee	Nee	Nee	Nee	Ja	Mijn autisme	Nee	Nee		Intramuraal (inpatient)	Ik heb geen problemen met lopen	Ik heb geen problemen om mijzelf te wassen of aan te kleden	Ik heb geen problemen met mijn dagelijkse activiteiten	Ik heb geen pijn of andere klachten	Ik ben matig angstig of somber	11112	0.805	Zeker waar	Een beetje waar	Een beetje waar	Een beetje waar	Niet waar	Een beetje waar	Zeker waar	Een beetje waar	Zeker waar	Een beetje waar	Een beetje waar	Niet waar	Niet waar	Zeker waar	Een beetje waar	Een beetje waar	Een beetje waar	Zeker waar
132	Q2	Q2	Test-Hertest	14	2015-11-04	2015-11-19	15	Meisje	Nederland	Ja	Nee	Nee	Nee		Ja	Nee	Nee	Nee	Nee		Nee	Nee		Intramuraal (inpatient)	Ik heb geen problemen met lopen	Ik heb geen problemen om mijzelf te wassen of aan te kleden	Ik heb geen problemen met mijn dagelijkse activiteiten	Ik heb geen pijn of andere klachten	Ik ben niet angstig of somber	11111	1	Een beetje waar	Een beetje waar	Een beetje waar	Zeker waar	Niet waar	Niet waar	Een beetje waar	Een beetje waar	Een beetje waar	Niet waar	Niet waar	Niet waar	Niet waar	Niet waar	Zeker waar	Een beetje waar	Een beetje waar	Zeker waar
133	Q3	Q3	Test-Hertest	12	2015-11-03	2015-11-17	14	Meisje	Nederland	Ja	Nee	Ja	Ja	Autisme	Nee	Nee	Nee	Nee	Ja	Slaap	Ja	Nee		Intramuraal (inpatient)	Ik heb geen problemen met lopen	Ik heb geen problemen om mijzelf te wassen of aan te kleden	Ik heb geen problemen met mijn dagelijkse activiteiten	Ik heb geen pijn of andere klachten	Ik ben niet angstig of somber	11111	1	Zeker waar	Een beetje waar	Een beetje waar	Een beetje waar	Een beetje waar	Niet waar	Een beetje waar	Niet waar	Een beetje waar	Een beetje waar	Niet waar	Niet waar	Niet waar	Zeker waar	Een beetje waar	Een beetje waar	Zeker waar	Zeker waar
134	Q2	Q2	Test-Hertest	15	2015-11-05	2015-12-02	27	Meisje	Nederland	Ja	Nee	Nee	Nee		Ja	Ja	Nee	Nee	Nee		Nee	Weet ik niet		Intramuraal (inpatient)	Ik heb geen problemen met lopen	Ik heb geen problemen om mijzelf te wassen of aan te kleden	Ik heb geen problemen met mijn dagelijkse activiteiten	Ik heb geen pijn of andere klachten	Ik ben niet angstig of somber	11111	1	Een beetje waar	Een beetje waar	Zeker waar	Een beetje waar	Niet waar	Een beetje waar	Een beetje waar	Een beetje waar	Een beetje waar	Een beetje waar	Zeker waar	Een beetje waar	Niet waar	Niet waar	Een beetje waar	Niet waar	Niet waar	Een beetje waar
135	Q1	Q1	Test-Hertest	17	2015-11-05	2015-12-02	27	Jongen	Nederland	Ja	Ja	Ja	Ja	Autisme	Nee	Nee	Nee	Nee	Ja	Concentratie	Weet ik niet	Weet ik niet		Intramuraal (inpatient)	Ik heb enige problemen met lopen	Ik heb geen problemen om mijzelf te wassen of aan te kleden	Ik heb enige problemen met mijn dagelijkse activiteiten	Ik heb matige pijn of andere klachten	Ik ben matig angstig of somber	21222	0.651	Zeker waar	Zeker waar	Een beetje waar	Zeker waar	Niet waar	Zeker waar	Zeker waar	Zeker waar	Een beetje waar	Zeker waar	Zeker waar	Niet waar	Een beetje waar	Zeker waar	Zeker waar	Een beetje waar	Zeker waar	Zeker waar
160	Q3	Q3	Test-Hertest	13		2016-01-20		Meisje	Ander land	Ja	Nee	Ja	Ja	Gezicht	Nee	Nee	Nee	Nee	Ja	ADHD	Nee	Ja	ADHD, Hechtingstoornis	Intramuraal (inpatient)	Ik heb geen problemen met lopen	Ik heb geen problemen om mijzelf te wassen of aan te kleden	Ik heb geen problemen met mijn dagelijkse activiteiten	Ik heb geen pijn of andere klachten	Ik ben niet angstig of somber	11111	1	Een beetje waar	Niet waar	Zeker waar	Een beetje waar	Een beetje waar	Niet waar	Een beetje waar	Niet waar	Zeker waar	Zeker waar	Een beetje waar	Niet waar	Niet waar	Een beetje waar	Zeker waar	Zeker waar	Een beetje waar	Zeker waar
161	Q6	Q6	Test-Hertest	12	2015-12-17	2016-01-14	28	Jongen	Nederland	Ja	Nee	Ja	Nee		Nee	Nee	Nee	Nee	Ja	ADHD	Ja	Ja	ADHD	Extramuraal (outpatient)	Ik heb geen problemen met lopen	Ik heb geen problemen om mijzelf te wassen of aan te kleden	Ik heb geen problemen met mijn dagelijkse activiteiten	Ik heb matige pijn of andere klachten	Ik ben niet angstig of somber	11121	0.843	Een beetje waar	Een beetje waar	Niet waar	Zeker waar	Niet waar	Niet waar	Een beetje waar	Niet waar	Zeker waar	Een beetje waar	Zeker waar	Niet waar	Niet waar	Zeker waar	Niet waar	Een beetje waar	Niet waar	Zeker waar
162	Q4	Q4	Test-Hertest	15	2015-12-17	2016-01-14	28	Jongen	Nederland	Ja	Nee	Ja	Nee		Nee	Nee	Nee	Nee	Ja	Stress verminderen	Nee	Ja	Gilles de la Tourette	Extramuraal (outpatient)	Ik heb geen problemen met lopen	Ik heb geen problemen om mijzelf te wassen of aan te kleden	Ik ben niet in staat om mijn dagelijkse activiteiten uit te voeren	Ik heb geen pijn of andere klachten	Ik ben niet angstig of somber	11311	0.638	Zeker waar	Zeker waar	Niet waar	Een beetje waar	Niet waar	Zeker waar	Zeker waar	Zeker waar	Niet waar	Een beetje waar	Zeker waar	Niet waar	Niet waar	Zeker waar	Een beetje waar	Niet waar	Een beetje waar	Zeker waar
163	Q2	Q2	Test-Hertest	14	2015-12-17	2016-01-14	28	Meisje	Nederland	Ja	Nee	Nee	Nee		Nee	Nee	Nee	Nee	Ja	ADHD	Nee	Ja	ADHD, Hechtingsstoornis	Intramuraal (inpatient)	Ik heb geen problemen met lopen	Ik heb enige problemen om mijzelf te wassen of aan te kleden	Ik heb enige problemen met mijn dagelijkse activiteiten	Ik heb geen pijn of andere klachten	Ik ben matig angstig of somber	12212	0.691	Zeker waar	Zeker waar	Niet waar	Een beetje waar	Zeker waar	Een beetje waar	Niet waar	Een beetje waar	Een beetje waar	Zeker waar	Zeker waar	Niet waar	Zeker waar	Een beetje waar	Een beetje waar	Niet waar	Een beetje waar	Een beetje waar
164	Q4	Q4	Test-Hertest	13	2015-12-08	2015-01-18	31	Meisje	Nederland	Ja	Nee	Ja	Nee		Ja	Ja	Nee	Nee	Nee		Ja	Nee		Intramuraal (inpatient)	Ik heb geen problemen met lopen	Ik heb geen problemen om mijzelf te wassen of aan te kleden	Ik heb enige problemen met mijn dagelijkse activiteiten	Ik heb matige pijn of andere klachten	Ik ben erg angstig of somber	11223	0.252	Een beetje waar	Zeker waar	Zeker waar	Zeker waar	Een beetje waar	Niet waar	Een beetje waar	Zeker waar	Zeker waar	Zeker waar	Zeker waar	Een beetje waar	Zeker waar	Zeker waar	Zeker waar	Niet waar	Een beetje waar	Zeker waar
174	Q6	Q6	Test-Hertest	16	2015-12-17	2016-01-14	28	Meisje	Nederland	Ja	Nee	Nee	Ja	Epilepsie	Nee	Nee	Nee	Nee	Ja	Epilepsie	Ja	Nee		Extramuraal (outpatient)	Ik heb geen problemen met lopen	Ik heb geen problemen om mijzelf te wassen of aan te kleden	Ik heb geen problemen met mijn dagelijkse activiteiten	Ik heb geen pijn of andere klachten	Ik ben niet angstig of somber	11111	1	Zeker waar	Niet waar	Niet waar	Zeker waar	Niet waar	Niet waar	Zeker waar	Een beetje waar	Zeker waar	Niet waar	Zeker waar	Niet waar	Een beetje waar	Zeker waar	Niet waar	Niet waar	Niet waar	Zeker waar
187	Q5	Q5	Test-Hertest	16	2016-02-09	2016-03-02	22	Jongen	Nederland	Ja	Nee	Ja	Nee		Ja	Ja	Ja	Ja	Nee		Ja	Nee		Intramuraal (inpatient)	Ik heb enige problemen met lopen	Ik heb geen problemen om mijzelf te wassen of aan te kleden	Ik heb geen problemen met mijn dagelijkse activiteiten	Ik heb matige pijn of andere klachten	Ik ben niet angstig of somber	21121	0.807	Een beetje waar	Een beetje waar	Niet waar	Zeker waar	Niet waar	Niet waar	Een beetje waar	Niet waar	Zeker waar	Een beetje waar	Zeker waar	Een beetje waar	Niet waar	Zeker waar	Een beetje waar	Niet waar	Niet waar	Zeker waar
188	Q5	Q5	Test-Hertest	16	2016-02-09	2016-03-02	22	Meisje	Nederland	Ja	Nee	Nee	Nee		Nee	Nee	Nee	Nee	Ja	Slaapmedicatie	Weet ik niet	Weet ik niet		Intramuraal (inpatient)	Ik heb geen problemen met lopen	Ik heb geen problemen om mijzelf te wassen of aan te kleden	Ik heb geen problemen met mijn dagelijkse activiteiten	Ik heb matige pijn of andere klachten	Ik ben niet angstig of somber	11121	0.843	Zeker waar	Een beetje waar	Een beetje waar	Een beetje waar	Een beetje waar	Een beetje waar	Een beetje waar	Niet waar	Zeker waar	Niet waar	Zeker waar	Een beetje waar	Niet waar	Een beetje waar	Een beetje waar	Niet waar	Niet waar	Een beetje waar
189	Q3	Q3	Test-Hertest	17	2016-02-09	2016-03-02	22	Jongen	Nederland	Ja	Nee	Nee	Nee		Ja	Nee	Weet ik niet	Ja	Ja	Melatonine	Ja	Weet ik niet		Intramuraal (inpatient)	Ik heb geen problemen met lopen	Ik heb geen problemen om mijzelf te wassen of aan te kleden	Ik heb geen problemen met mijn dagelijkse activiteiten	Ik heb matige pijn of andere klachten	Ik ben matig angstig of somber	11122	0.719	Zeker waar	Zeker waar	Niet waar	Zeker waar	Een beetje waar	Niet waar	Zeker waar	Een beetje waar	Zeker waar	Zeker waar	Zeker waar	Een beetje waar	Zeker waar	Zeker waar	Een beetje waar	Niet waar	Niet waar	Een beetje waar
190	Q6	Q6	Test-Hertest	16	2016-02-09	2016-03-02	22	Meisje	Ander land	Ja	Nee	Nee	Nee		Nee	Ja	Nee	Nee	Nee		Ja	Nee		Intramuraal (inpatient)	Ik heb geen problemen met lopen	Ik heb geen problemen om mijzelf te wassen of aan te kleden	Ik heb geen problemen met mijn dagelijkse activiteiten	Ik heb geen pijn of andere klachten	Ik ben niet angstig of somber	11111	1	Zeker waar	Niet waar	Niet waar	Zeker waar	Niet waar	Zeker waar	Zeker waar	Een beetje waar	Zeker waar	Niet waar	Zeker waar	Niet waar	Niet waar	Zeker waar	Niet waar	Niet waar	Niet waar	Zeker waar
[truncated: 47 more columns]
